# Supplementary material for: Insect-Specific microRNA Involved in the Development of the Silkworm Bombyx mori
Source: PLoS One. 2009 Mar 5;4(3):e4677. doi: 10.1371/journal.pone.0004677 (PMC2650705; doi:10.1371/journal.pone.0004677)
Supplement: Table S1 — Silkworm miRNA sequences. (0.12 MB XLS) [file pone.0004677.s002.xls]

## Sheet: 354_miRNA_info_071022
Supplementary Table S1. Silkworm miRNA Sequences
MiRNA	Mature sequence	Length	Frequency	Direction	Position	Potential precursor
bmo-miR-315	UCCCUGGUUGAUCCUGCCAGUAGUU	25	1	+	Scaffold009806	GTACGAGCGTTTTTACGCCCGATGCGGTGCGACGTTTTAGTTTTCGAGCTAACGAAAAAGAGAGCTCCCTGGTTGATCCTGCCAGTAGTTATATGCTTGT
bmo-miR-5	UUAACUGAAAGAACUAUGGGUGGUU	25	1	+	Scaffold001308	AGCAACTCACGACTGTAGTTTGTCCAGGTTCAGTGCTGGAAATGACTACAACTTGCTTCTTACCTTTAACTGAAAGAACTATGGGTGGTTTATTTGTCGA
bmo-miR-6	CGUUUCGUGCGUUCGUUCUCCG	22	1	-	Scaffold020623	ACGGAACGTTCGTTTCGTGCGTTCGTTCTCCGTCGGCACGGTACGTGAACGTTTAACGTCCCGAGAAGACGTGCACTTCTCTCTTAGTAATGCATCG
bmo-miR-12	GAAGCUCGUCUCUACAGGUAUCU	23	111	+	Scaffold002922	AATAATGGCACATTCGTGATCTACCCTGTAGATCCGGGCTTTTGTAGATTAATTACATCAGAAGCTCGTCTCTACAGGTATCTCACGGCTGGAAGACC
bmo-miR-15	GUUCAUCACGUCGGGGUCACCA	22	13	+	Scaffold000366	ATATTTGTAATTTTTTTACTAAGCCGTTGTGTGAATACCCACAGTGATTTCTTCGGTTTTCTTGAGTTCATCACGTCGGGGTCACCAGTTTGGGAAG
bmo-miR-16	AUAUAACUCAGUUCGAUGUCGGGG	24	1	+	Scaffold019106	GGATCGCGGAGATCGATGCTATCGGTTTTTTTCTTAACACGTGCATCACGGCTCCGAAGGTCCGGATATAACTCAGTTCGATGTCGGGGCTCGGAATAG
bmo-miR-17	GCCAAUAGAUGUCGGGAGG	19	1	+	Scaffold000443	ATTATTATTCGCCAATAGATGTCGGGAGGAGTCATAAAGTTATTGAAAGGAAAATAATCTCTCACTACATCTATGGCACCATGAAGGATTCGTG
bmo-miR-19	GGUUUGAAGGGUGGGGCG	18	1	+	Scaffold003062	ATGTGAGGTCCAAGTCAATTGTATTGTTACCGATTGTCGCATACTTTAAAAGCAGTGTGCGTTCCGGTTTGAAGGGTGGGGCGGCTGTAATCG
bmo-miR-20	UUGGCCUCAGAUCAGGGAGG	20	1	+	Scaffold001808	GGTGGGAGGATTTTGCGATGGACGCTGACGGATATCGAGTTTGCCTCAAATTTATTTTTATATCGTTGGCCTCAGATCAGGGAGGATCACCCGCC
bmo-miR-9c	UCUUUGGUAUCCUAGCUGUAGA	22	13	-	Scaffold007035	TTACCACACGAGCGCACGACGAAGTCGCCGGGCCGGACGTCGACTGATACGTCACGAGCCGTAACTTCGGTACCATAACTTTAGGGCCGCGCACGCCTACAGCTAGGATACCAAAGAGACGGCCCGCGACCCTCGGCGCGCTGCTGCGGGGGCGGGGGTGGGGGCGGGGCGGGTACGTACCGCCGGCGAGCATGGCGACGAGCACGACGG
bmo-miR-21	GAUGUUCAGUACGCAUAGGGACU	23	1	+	Scaffold022331	TAAGGCCAGCTCAGCGAGGACAGAAACCTCGCGTGGAGCAAAAGGGCAAAAGCTGGCTTGATCCAGATGTTCAGTACGCATAGGGACTGCGAAAGCAC
bmo-miR-14	UCAGUCUUUUUCUCUCUCCUAU	22	107	+	Scaffold000893	TGAAGAAATTATTTTGTCATTTGTGTCGGGGAGAGAAATCGACGAGGCTGTTTTATTTAGTCAGTCTTTTTCTCTCTCCTATATGAGTGACATAAAT
bmo-miR-24	UCUUAAUCGUUUGAAGAGUUGGAGU	25	12	-	Scaffold002422	GGCGACCCAACCGCGGTTTATCTAACGTCGAACCGGTCTCCTCGAAGTTAGCAACCCAGTTCTTAATCGTTTGAAGAGTTGGAGTGTCGTCAAAGTTGTG
bmo-miR-278	UCGGUGGGAUUUUCGUCCGUUU	22	1	-	Scaffold002525	CGCACACTTGTAATTAAAATTCGGAGAGAAGCAACATTATTTTTCTTGAATAATTTCTTCTGATGTTCGACGGTGTTGAATATTCGTATAAGCGATACAAACGGACGAAGATCCCACCGACCCCTGATTGTCGGCCGAGCTGGGAAGTTCGTCCGGGCGTAGCACTTGATACTGTTCTTCTTTCTTCTTCTTTTCACATTTTTCTTCCTAATTTCACGTT
bmo-miR-27	UAUGGGAUAGAAUAUUAGGUCGAG	24	1	+	Scaffold005766	CATGATGCCTTGCATTATGGGATAGAATATTAGGTCGAGCAACAAGTTGATATGTCCAACGAGACTTCAGCTTCTGTTAAACTTCCTAACATATTTTTT
bmo-miR-291	UGCAUACAUCAAUGACUCUGCUUGG	25	1	-	Scaffold016650	AAAAAGACAAAAAGTTGCAGCCCAGCTATGTGAAGGCTATTTATCGCCTTTACATCGTTTTTAGCTGCATACATCAATGACTCTGCTTGGTGAATGTCAC
bmo-miR-33	UCACUGGGUGCAUGAUGAUUGU	22	574	-	Scaffold006264	TCTCTTCTATTTCTCTCTAATACAGTCATCACACTCTCAGTTGATATGTGTAACATTATATCACTGGGTGCATGATGATTGTGATAGAGAGATCACC
bmo-miR-35	UCUCUGUUGAAGCUGAUGUGU	21	1	+	Scaffold003479	ATAAATAAGAATCATTCTCTGTTGAAGCTGATGTGTATGCTGGAACACTGTGTGTAACTAGCCTGTACATATTATTTATCATTTTAGCAGCTGCAA
bmo-miR-36	AGGUCUCCCUCAACAGAGUGAACC	24	1	-	Scaffold008854	ATGACCGACCACTTCAGGTCTCCCTCAACAGAGTGAACCCAATATCAATCATGTTGACCAAAATATTAGCGTCTGATCATAAGTTCACATCTTATAAAA
bmo-miR-37	UGCUUGUGCUCGGAGUAUUCCAAU	24	1	+	Scaffold009461	CCACTGTTGGTTGGCTGCTTGTGCTCGGAGTATTCCAATCTATAAATTATTCCCATATGTAATAAGCCAGTTTATACCAATTAGTCTCATTTAGGTTAT
bmo-miR-2b	UAUCACAGCCAGCUUUGUUGAGU	23	11	-	Scaffold000226	AGCGACGTTGAGTAGCGCTAGAACTCGACAAGGTGGTTGTGACATGGGGGCTCAGGATCATATCACAGCCAGCTTTGTTGAGTTCTCGGCTACTATGC
bmo-miR-294	GCGUUGGUGGUGUAAUGGUCAGCAU	25	1	+	Scaffold008562	AATTTAAAATGATTTGTCAATTGTTTGATCGGGTTCACTTGAACTGTGACTCTTGTAACAGCGTTGGTGGTGTAATGGTCAGCATAGTTGCCTTCCAAGC
bmo-miR-303	AAAGCUCGUCUCUACAGGUAUA	22	102	-	Scaffold006897	ATCCATGTGGCACATTCGTGATCTACCCTGTAGATCCGGGCTTTCGTAAAAAACAAATCGAAAGCTCGTCTCTACAGGTATATCACGGCTGGCCCAC
bmo-miR-316	AACAAGAGAAUGGAAGUGACAA	22	1	-	Scaffold012370	TTTTTCAAAAAACAAGAGAATGGAAGTGACAAGCCACTGCCAACTGTGCTGGTTACATTTTTGGCGTCTAGCCATCCTGATCACGTCACATACGAGC
bmo-miR-41	CGAAGGUCGCGGGUUCGAU	19	1	+	Scaffold001803	ACAGAGAAGTATCTATTTGCATAATGACCCGGTGGTGCAGTATTTAGCGCCCTTGACTGATGCGCCGAAGGTCGCGGGTTCGATTCTTTTTTTA
bmo-miR-133	UUGGUCCCCUUCAACCAGCUGU	22	11	+	Scaffold000300	GCGAGAGCGTTGTTCGCTTTAGCTGGTTGACTTCGGGTCAAATTGTCATTTTCATATCATTTGGTCCCCTTCAACCAGCTGTAGTTAACATCTGCTT
bmo-miR-357	UUUGUGAAACGGCAAAGACUCACU	24	1	-	Scaffold010192	ACATTTGATTATCGGGCAGATAGAAAACGAAAATTCACTCATAGTGAACCTCGGCCTGCATTTGTGAAACGGCAAAGACTCACTATTATCAAGGAAATT
bmo-miR-46	CAAGUAAAUCUCGUGCGGUUUGU	23	1	+	Scaffold000690	GCATTACCGTTGTTTCAAGTAAATCTCGTGCGGTTTGTCTCATTCCGAACCGTATGAGATTTACTTAAAATGATTGTGATATTCGACTTTACTATCGA
bmo-let-7h	UGAGGUAGUAGGUUGUAUAGUC	22	1	+	Scaffold000986	TACCCTCAAATCGGTAATGCTGACCAAATCCGCCGGGGGAAGCCGTCATCAAGGATCCAGCAGTCGTTGTGGCGACCATGGTACTGCCGTCGGCTTGTTGAGGTAGTAGGTTGTATAGTACGGAAATACAACACATAGGTGCGACTGTATAGCCTGCTAACTTTCCGAGCTGACGGAATGACAACGGACTCCGCCAGGAAGAGACTTGGACTACGCGGGA
bmo-miR-48	UUGACAAGAGGGAGCCACCG	20	1	+	Scaffold007125	GAAGTAATTTCCGACTTGACAAGAGGGAGCCACCGTTTTTGTTTTCGGGGTGGCGGCTTGTAATCAAGACGGAAAGACTTGCTTTCTGTGCTGCG
bmo-miR-50	AGGAAUUCCUAGUAAGCGCGAGUC	24	1	-	Scaffold012112	GCAACCCGCTGAAACTCCTTCGTGCTGGGGATTGGGGTTTGCAATTATCCCCCATAAACGAGGAATTCCTAGTAAGCGCGAGTCATAAGCTCGCGTTGA
bmo-miR-51	UGCGGCCGGUGCCGGGUCUGGUCGA	25	1	+	Scaffold002726	GGGAAGCGGATGCGGCCGGTGCCGGGTCTGGTCGATGTTCGTTTTAGTGAGTTAGTATTTAATATAATATGGCTTTAAGACGGGTCCGATATCATGATCC
bmo-miR-52	GGGGGCGUAGCUCAGAUGGUAGAGC	25	10	+	Scaffold005490	ATACGTTATTTGGATCAAGTACTTCTTTAGAAAGGTAAGACTTGTATTTAACTGCGTAATCAACAGGGGGCGTAGCTCAGATGGTAGAGCGCTCGCTTAG
bmo-miR-71c	AGUAAGAUAGAGUGGACAC	19	1	-	Scaffold007473	CGTACGGCCTTAAACTGAATCCAACAAAAACACAGTGTATAATTGTTGGCAGCCAAAGGACATGCAGTAAGATAGAGTGGACACATCTGCCCCA
bmo-miR-53	UGAGUCGAAACUGAGCUGAAUG	22	1	+	Scaffold001789	TGATTCGAGCGTGAGCTTGAATGCTGCGTGCGTGTCGCCAGTGCTGCTCGAAGTTTGCAGTGAGTCGAAACTGAGCTGAATGCTGCGTGATTGTCGC
bmo-miR-55	CGACGUUCGAAGGCGACUG	19	1	-	Scaffold008102	CACCAGTGGGCGACGTTCGAAGGCGACTGCAGAGAGTGGGTGGCATTGCAAGGCTGTCTACGAGGATACCGCTCCACTCTTCTCAAACGCTCAA
bmo-miR-56	AUUUAAUAUCGACGACGACGACGG	24	1	+	Scaffold020843	GTATATGAATTTTTGTCGTCTTGGTTTCGTTATTCTGTTGTTGACGTTGTATTAATCGTTATTTAATATCGACGACGACGACGGTGCGAAGCGAAACGT
bmo-miR-57	AGGUAUAUGAGGCGGGACGG	20	1	-	Scaffold013193	CGCTGGAGCGGCCGACGCTAGAGCGACTCCCTTCAGTGTTTGGCCCGTTTGGCCATCGTACACGGAGGTATATGAGGCGGGACGGGAAACGAAGG
bmo-miR-58	CGUCUUGAAACACGGACCAAGGAGU	25	1	-	Scaffold019937	GGACTAGTGCGTGTTTGTTTGAACGTCTGCGATGATACAGTTTCGGGCACTCGCAGGACCCGTCTTGAAACACGGACCAAGGAGTCTAGCATGTGTGCGA
bmo-miR-281	CUGUCAUGGAGUUGCUCUCUUUA	23	1	+	Scaffold009424	TTCCCGCCAGATATTCTGTTAATGAAGAGAGCTATCCGTCGACAGTATTGCTGATAAACACTGTCATGGAGTTGCTCTCTTTATGAACGGATGCAGGC
bmo-miR-59	UGACUAGAUUUUCACUUAUCCUC	23	1	+	Scaffold001073	CATGTAGAAACATGGTTTCCTCAGACGATGAGTGACCGTTTAGTTCAAGTTGTCAATTCTTGACTAGATTTTCACTTATCCTCTGCGGGCACCGAGTC
bmo-miR-60	UGUUGAAAGAGUGUGUGGUCGAAG	24	1	+	Scaffold002185	ACAGTGGTGTTGAGGTGTTGAAAGAGTGTGTGGTCGAAGACACAGGGCCTTGCTCAGTCACACCACCTAACCCCAAATTTTTACACACTCCCAAAGCCA
bmo-miR-61	UUAGUGUGUGCAGUUAC	17	1	-	Scaffold002531	CTGTCATAATTTAGTGTGTGCAGTTACAAATATAAGGTTAGGCGACCTGCACACTACAGTGCAGTAAGCCATTTGCTACATCTATAAGCTAC
bmo-miR-62	UAGCAACGUGGACUGAGGUAUU	22	1	+	Scaffold001744	GCTGTGTGGATAGCAACGTGGACTGAGGTATTGAGAGTGGAGCGTATTTGGTCCGACCAGCGCATTGGATTTCTGTGCCTTCTCCTCTGCACCTCTG
bmo-miR-63	UAAUACGAAAUUGACAGUUGACAG	24	1	+	Scaffold008223	TGTAAATTCGTAATACGAAATTGACAGTTGACAGCAATATTTGCAAAATATTTAATTTTGTCTTCTGTTAATTGTTTGCGAAATATGTGATACCGCTGA
bmo-miR-65	UCGCUGUUUCGCUUCGAGUAGUUCC	25	1	+	Scaffold000898	CTTCAGGTGATCCGTTCGCTGTTTCGCTTCGAGTAGTTCCGATTAGTAGACAAGCTAAAACGGAGTCACGATCCTCAGCAATGAGGGAAAGATGGAGAAG
bmo-miR-66	GUGCGAAGCUACCAUCCGCGGG	22	1	-	Scaffold002025	GCGGCCGGTGGTGCGAAGCTACCATCCGCGGGATTAGGCCTGAACGCCTCTAAGGCCGAAGCCAGCCTAGCCGAATCCGGCAAAGATATGCTTACTG
bmo-miR-67	CCUGGCCGGGAUCACCA	17	1	-	Scaffold006721	TCAAGAGCTGATGAATAATTTCCCCTTATTAGGGGAAATTATTGTACCGTCATCAGCTCCTGCATCCTGGCCGGGATCACCAGGAGGAAAAG
bmo-miR-68	UUCCACAAGGUUCGGUGCU	19	1	-	Scaffold000265	ATGGGGGAGCATCATTGTCGTTGTAGAAGGCTGCTGCTCCGATACCGTGACCATGAACGCTGGCGTTCCACAAGGTTCGGTGCTCCCCCCCACA
bmo-miR-200b*	CAUCUUACCGGGCAGCAUUAGAGUC	25	1	+	Scaffold016584	CGGAGTAACGGTTCGCATCTTACCGGGCAGCATTAGAGTCCTGTCTATATTTTCTAATACTGTCAGGTAAAGATGTCGTCCGCGCTCCACGTTCGTCATG
bmo-miR-69	UGAUGGUGUACCGGGAUCG	19	1	+	Scaffold015537	AAAGCTGCCACGTACGGATCGCGGTCGGCCCGTTCCGGTTGTCCCGGCACATCCTCACCGCCACCTGATGGTGTACCGGGATCGCCGCGACGAG
bmo-miR-70	UUUAGUGGAUGACCUGGUA	19	1	-	Scaffold016650	GATCTGGCTTCTCTAACTGTGGAGATTAATCCAATGATTAAAGCTATACCTGATCATTGATTTAGTGGATGACCTGGTACGCAAATCATTGAAC
bmo-let-7e	UGAGGUAGGAGGUUGUAUAGU	21	1	+	Scaffold000986	TACCCTCAAATCGGTAATGCTGACCAAATCCGCCGGGGGAAGCCGTCATCAAGGATCCAGCAGTCGTTGTGGCGACCATGGTACTGCCGTCGGCTTGTTGAGGTAGTAGGTTGTATAGTACGGAAATACAACACATAGGTGCGACTGTATAGCCTGCTAACTTTCCGAGCTGACGGAATGACAACGGACTCCGCCAGGAAGAGACTTGGACTACGCGGGA
bmo-miR-72	UCAUCCGGCUCGAAGGACCA	20	9	+	Scaffold003193	ATTGGGTTTGGATAAAAGGAAATACTGGCCTGACCGTGTTGATGCTGGTATTCTTGAGTATCATCCGGCTCGAAGGACCATGTTCTTGATTGTGA
bmo-miR-73	UGUUUGACAUAUCAGUAGGGACCGA	25	1	+	Scaffold002141	AATATTTTTTTGTTTGACATATCAGTAGGGACCGAGGTGATTACACCAGTTAGTTCAGTTGAACCTGCTGGAATTTGTGCTTTTAGACTTTGCTCCCGCA
bmo-miR-74	CAGUGGUAGAAUGCUCGCCUGCC	23	1	+	Scaffold000209	GCAATTATTATTACAATTGTTCTGTTATTCTGTGTTTAAAACAATAATGACAAGCATCGGTGGTTCAGTGGTAGAATGCTCGCCTGCCACGCGGGCGG
bmo-miR-75	UCAUUGGCAGAAGCAACCGAA	21	1	-	Scaffold000258	TGCTGTGCTTGGAGCTATTCTCGAAGCCTCGAATTTTCCGCCATCAGCTGTACTACCTGGTCATTGGCAGAAGCAACCGAAGGCAGAACCTTCGAG
bmo-bantam	UGAGAUCAUCGUGAAAGCUAAUU	23	1	+	contig440894	ACGCAAGATAACCGAGCAAGATCGAAAATACGGACACCATAAAAGGAACTACGAAACTGGTTTTCATAATGATTTGACAGATTGTTTTGTATTCTGAGATCATTGTGAAAGCTAATTTTGTTCCTGGTACAACGGTTACTTCGACGGACTACAAACAACTGAAGAATGAAAATGAGGATATTCGAAAAAAAAAAAAACACAGAATCGAAATTTGCTCGTC
bmo-miR-76	UGUGGGACGACUGUCGAUGACUUG	24	1	+	Scaffold012696	GCTGGCTTGCTGTGGGACGACTGTCGATGACTTGCTTTTAGCTGCGAGAATTGGGGAATTGTGGTAGCTGAAGTTCTTGATGCGCTGATGATGAAGTGT
bmo-let-7b	UGAGGUAGUAGGUUGUGUGG	20	1	+	contig540278	TACCCTCAAATCGGTAATGCTGACCAAATCCGCCGGGGGAAGCCGTCATCAAGGATCCAGCAGTCGTTGTGGCGACCATGGTACTGCCGTCGGCTTGTTGAGGTAGTAGGTTGTATAGTACGGAAATACAACACATAGGTGCGACTGTATAGCCTGCTAACTTTCCGAGCTGACGGAATGACAACGGACTCCGCCAGGAAGAGACTTGGACTACGCGGGA
bmo-miR-87	GUGAGCAAACUUUCAGGUGUGU	22	9	+	Scaffold013059	TGAAGAAGTTCGGTACACTAATGGGCCTGAATCGTTGCTCAGACCTGTATTTTCGACCAGGTGAGCAAACTTTCAGGTGTGTTAGTGCCGGCTGGTC
bmo-let-7d	UGAGGUAGUAGGUUGCAUAGUA	22	1	+	Scaffold000986	TACCCTCAAATCGGTAATGCTGACCAAATCCGCCGGGGGAAGCCGTCATCAAGGATCCAGCAGTCGTTGTGGCGACCATGGTACTGCCGTCGGCTTGTTGAGGTAGTAGGTTGTATAGTACGGAAATACAACACATAGGTGCGACTGTATAGCCTGCTAACTTTCCGAGCTGACGGAATGACAACGGACTCCGCCAGGAAGAGACTTGGACTACGCGGGA
bmo-miR-77	GGGAGACCGUACGAGUUUUAUUCG	24	9	+	Scaffold017202	CGCATCGCGCGGGAGACCGTACGAGTTTTATTCGTTTAGAACACGTTCGGACCGCGTATCGTTCCGATCCACGCATTCGGACGGTATCATTAAACTAAT
bmo-miR-283	AAAUAUCAGCUGGUAAUUCUGGG	23	1	+	Scaffold002164	GAACGTTTCCCGACTAAATATCAGCTGGTAATTCTGGGCTTTATTAATCCCAGGCTATCAGCTGGTATACAGTTATGATACGTATTTCTGCATAGTAA
bmo-miR-1	UGGAAUGUAAAGAAGUAUGGAGCU	24	8	+	Scaffold000300	GAAGAAAAAGCCTTGCGCAAGTTCCGTGCTTCCTTACTTCCCATAGTCATTGTAATCATATGGAATGTAAAGAAGTATGGAGCTGCGCGGGCGTGCCCA
bmo-miR-317	UGAACACAGCUGGUGGUAUCUCAGU	25	8	+	Scaffold000369	GTCGTCGGGCTATCGAACGACCGGGTGCCACGCTGTGCTCTCTCGAAAATTATGGCGGAGTGAACACAGCTGGTGGTATCTCAGTTGTTCCCTAGTTCTT
bmo-miR-90	UCUAAGGAAAUUAGGUCGGAUACAU	25	8	+	Scaffold015417	AATGGGGCTTTGGAGTCTAAGGAAATTAGGTCGGATACATACGAATCAGTGCGTTTGCGACGCTGTCTTCGTGATCAAGCCTGACCCCTTATTCTATCGG
bmo-miR-91	UCUCUUGACUAACAUGAGACCUAC	24	1	+	Scaffold005081	AACAACCAAATCTCTTGACTAACATGAGACCTACTGTGGCTGGAGCTACTAGTAGTAGCATCACAATAAGTAGAAGTCACTTGCATTTAGTTAGGGGAG
bmo-miR-82	UGGUAACUCCACCACCGUUGGCG	23	1	+	Scaffold000719	GGACGTATCTGGGCCTGGTAACTCCACCACCGTTGGCGTTATCAATCCGCCAACGGGGTAAGAGTTCCCTTTCCTAGACGCGGGTTTCAACAGTGCCG
bmo-miR-83	UGCUGGAGGCGUGGUCUCGC	20	1	+	Scaffold009606	ACTTGGGGCCTCACCTCCACGATAAGAGATCCCCAGGTGTTAGATAAGCTATCTGCGGCGGTCCGTGCTGGAGGCGTGGTCTCGCCGCTTGCGGA
bmo-miR-49	CACAACGAGAAGCCGGAGA	19	1	-	Scaffold004621	CTACTCGCTACACAACGAGAAGCCGGAGACAGAGCCAGCAGAGAACAGGGAAATCGCGAACAACGTGCGACTTCCCATCAACTGCACACGGATC
bmo-miR-84	AUCAUAAGACACACGCGGCUCU	22	8	-	Scaffold006980	AACGTGGAGGAATAGACAGAGCCTTGCGTGTGCTCTTATTGGTAGTGTGACTGATAATCTATCATAAGACACACGCGGCTCTGTCTGACTCCAGCGC
bmo-miR-85	UGAUAAAAUUGGUGAAUAGGGGAC	24	1	-	Scaffold015731	GGCGTTAAACATTTTTGATAAAATTGGTGAATAGGGGACTACCCAACTATTATCAACTGTAACGTAGCTACCATTTCGGAGCTTCACGGTTGCTGTTCG
bmo-miR-13c	UCGUAAAAAUGGCUGUGUCGUG	22	1	-	Scaffold000226	CAGTCCATGGCCCACTCGTAAAAATGGCTGTGTCGTGTAGCAACCCTCATATCACAGCCATTTTTGACGAGTTGGGCTGTGTGACGTATCACCGATA
bmo-miR-86	UAACCACGCUCUGCUACCA	19	8	-	Scaffold004340	TAGATTTCAGAAATCTAACCACGCTCTGCTACCAGAAATTGTTCGATTCGAACCCAGCGACCTCGTGGCAGCCTAGGGCTACGGAAACCAGCAC
bmo-miR-88	AAGAAACCUUUGGACCACUAA	21	1	-	Scaffold006389	CTCGACTATCGATTCCATTATTTCACGATCCCATATGGCAATGAATGCATCATACGGAGTCGCGAAAGAAACCTTTGGACCACTAATTTGGGAGAA
bmo-miR-89	UUGAGCGGUUGGUGGUGCAA	20	1	+	Scaffold006194	GTAATGAGGACTTCATTGAGCGGTTGGTGGTGCAAAGGAAAGTCGAGGGCAAAAGCTCTCGCGGTCGATCTCCAACACGTTGAAGCGACCTCATG
bmo-miR-100	GAAAGAAGGCGAAACUGAAC	20	1	-	Scaffold012217	GCAGTTAAGCGAAAGAAGGCGAAACTGAACTTTGTCAGTTTTTCATTCACTCGCTCCACTGTGACGCAACCAGAGAAGTAGTTTACTCTACAAAA
bmo-miR-101	UCAUUUCAUCCGGGGAUAAC	20	1	+	Scaffold014008	CAATTGTAGTAGTTTTCATTTCATCCGGGGATAACGAAAGCGATTGGTAAATTTGTTCAATGCGTCTTTCGTTTTTGCCTGGATCCCAATTCTTC
bmo-miR-102	GCUCAGUGAGCGGUCGAUGU	20	1	-	Scaffold003081	CCGCAGCATGAACCTGGCCGCGCTCGCCGAACCGATCATTCGGCTGGCGTGCGCCGCCATGCTCAGTGAGCGGTCGATGTCGCACCCGAGATACC
bmo-miR-103	CUAGUAGCUGAUUUGACUUCCU	22	8	-	Scaffold003642	CATCCACACGCTAGTAGCTGATTTGACTTCCTTTTTGTTGAACGACATGCGACTTAGACCTACTATACCGTTCAGGCCAAGCCAAAATCAGGGAATC
bmo-miR-104	CAGGUGGUGGUGUCAGAC	18	1	+	Scaffold001552	TTTTCGTAGCAAGGCAGACGGCGACCAGGTCTTCACTGAGGTGCCATTGGTCCTCTCTGTCAGGTGGTGGTGTCAGACTGCTCGTACAGCACA
bmo-miR-105	CAAUGGGAACGGGGACG	17	1	+	Scaffold001818	GATGGCCGATCAAACGGCGTCGATGTGGGGCTCGTGTTGTTTTGACGTTGGTGACATCAAACTGACAATGGGAACGGGGACGTTCTTTAATA
bmo-miR-106	UACGAACAACUCCUCAAUCUCAG	23	1	-	Scaffold017158	AGCTATCGTGAGATTTACGAACAACTCCTCAATCTCAGAACCAAAGTTTTCTATAGTCCTACGACCTTGAGTAGCTCTAAATAATTGGGTTTGTAATG
bmo-miR-107	AGCACAGGAACACAAAGGCAAGGC	24	1	-	Scaffold001234	TATCCAAGTAGCTCCAGCACAGGAACACAAAGGCAAGGCAAGTGTATATTGCCACATCACCTCTAAATATATCTGAAGCAAGTACAAGTAAGCAATCAG
bmo-miR-108	GCGAGUGAUGAGAUCGGAUAU	21	8	+	Scaffold006662	CGACTGAACAGCGAGTGATGAGATCGGATATGAATCGTTGTGATTAATTTCCGCTCGCTCGTAGGTCACCTATCGCAGACTTGCCTGTCGAATATC
bmo-miR-109	GAGCUUAGUCCUGACCGGCAACCUG	25	1	-	Scaffold008491	TATAAATGCCGAGCTTAGTCCTGACCGGCAACCTGGAGGCCAACACCGGCCGGAGGAGGAATGGGCGGTCATCCTCAAACTGCGGTCGATATTGACCCCC
bmo-miR-110	GAGAGUGGGGUGUUGUCGCUGU	22	1	+	Scaffold009605	CTTCACGGGGGAGAGTGGGGTGTTGTCGCTGTCTGAGTGGTTATTTTTGAACCCCTAATAAATAATTTCATTAATCACTTATAGTCAGCTGGCTCTT
bmo-miR-111	UGAAGUUGCGUGCCGUAGGAC	21	1	+	Scaffold000126	GATGAGGCAGTGAAGTTGCGTGCCGTAGGACCAGGAAGCGCGGTGAGTCGGCTGCGATGGTCCTGTTGAGGCTGCGATGCTGGCTTGCTGTGGGAC
bmo-miR-112	GAGGACGUGAUGUUGGCACUG	21	1	+	Scaffold003081	AGCGTGGGAGGAGGACGTGATGTTGGCACTGTTCGCTGACGACTCTGTCTACTTCGCGTCCTCCCCGTTCCCATCTGCAGCCATAATGAGGATGCA
bmo-miR-113	UUGAAUGUUUGAAUUGGAGUGU	22	1	+	Scaffold004487	AAATTCGATTCGAGCAACAACAGCTTTCGATATAGCATCGGAACGAGTTCGTGCTACTTCCAAAATTGAATGTTTGAATTGGAGTGTACTTACTTGA
bmo-miR-92b	AAUUGCACCAAUCCCGGCCUGC	22	7	+	Scaffold004634	CGGTCGTTCACTGCGGTGGCCACGCTTAGGACGCGATTAGGTGTAAACGTTTGTGTTTCATATCAAATTGCACCAATCCCGGCCTGCCTGTGGCCAC
bmo-miR-114	AGACCUUACAAAAAAAGA	18	1	-	Scaffold016035	AAATGACTTTCACTAAAAATAAGCGGCGGTCTTATTTAAAGACCACCATGCTTTTAATGAAGACCTTACAAAAAAAGAATACCCAGTGCTTCT
bmo-miR-115	UUACGUAUGUGGUACACGGUGAGCG	25	1	-	Scaffold011728	ACTTATTGAAAACTTTTACTAGAACTCACAGAGAACCATTAACACGTTAACAGTCCGGTGTTACGTATGTGGTACACGGTGAGCGGTTCCGCCGAGTTAG
bmo-miR-116	UACAAUGUUGUGUAUUGGUCGGUC	24	1	+	Scaffold008125	TAATATATTTTACAATGTTGTGTATTGGTCGGTCTGATGCTGGCGTGCGCGTCACTCCGCAGGTGCCGGCGGAAGATCAGCGCCGCAGTACCGATTGTC
bmo-miR-281-1*	AAGAGAGCUGUCCGUCGACAGUA	23	1	+	Scaffold009424	TTTTAAAAACAAACGAATCTTTGTCTGTAGCTTCCATCGGCACAGAAGAATGAGAAATAAAGAACATAGAAAACGCAGAGGTTCCCGCCAGATATTCTGTTAATGAAGAGAGCTATCCGTCGACAGTATTGCTGATAAACACTGTCATGGAGTTGCTCTCTTTATGAACGGATGCAGGCTCGACCGAAGAAAACACCCAGAAGAAATTAACGAGAAGAAATAAGAAGAGA
bmo-miR-117	GAAAAGGACGAGGUGGCG	18	1	-	Scaffold016226	CGTCATCCTGGAAAAGGACGAGGTGGCGTGGAAACGCTATATGGAGAACCTTCGCATGTTGCAAGGCCTCCGAATAGCAAGGTGCTTCTCGTA
bmo-miR-118	UCGACCUGGGCGACUGUUA	19	1	+	Scaffold002632	TGTCCGTTGCAGAAATAGGCAAAGACTTATGTCTTTTGAAGACAAGTCTTATTTTTAGAATCGACCTGGGCGACTGTTAATGCAGTTGCTGGAG
bmo-miR-119	UCACUGGGAAUGUAAUAACUAUU	23	1	-	Scaffold006264	ATCTGCAATGTCTATAAACAACAGTTGTTACTTCCTCAGGCGACATGTTTCCAAATTCTGTCACTGGGAATGTAATAACTATTGTGAATAGACAGTTA
bmo-miR-120	CCUGGGGUGGUGGGGCAAUC	20	1	-	Scaffold003457	AGAGGTCGCTACCCGTGTCGACCAGAAACTGCATTTTCGTTCCGCGATCTTTGACGAAAAGGCGACCTGGGGTGGTGGGGCAATCTTCCGTCGCC
bmo-miR-121	CAAUUGUGAAAGUGUGGUCUUA	22	7	+	Scaffold011601	GATGTCTATGGGTCAAGACGGTGACCACTTATCATTAGTCTTTTTGCGAGATCACGTTCACAATTGTGAAAGTGTGGTCTTAGTCTAGTTGAAATTA
bmo-miR-122	AAGAGUUGGAGUGUCGUCAAA	21	1	+	Scaffold002741	CGGTTTATCTAACGTCGAACCGGTCTCCTCGAACTTAGCAACCCAGTTCTTAATCGTTTGAAGAGTTGGAGTGTCGTCAAAGTTGTGTAAACCTTT
bmo-miR-92a	UAUUGCACCAGUCCCGGCCUAU	22	73	+	Scaffold004634	TTTGTCCGGGAGGCCCGTTTGGCTGGGCAGTGACTGGCGCCATATTCGGTACGTGTGCGATATTGCACCAGTCCCGGCCTATCCGAGCGGGCCCGTC
bmo-miR-123	UUGGAACGUGGGUGGGU	17	1	+	Scaffold008914	CACCGTAAGCCCCTTGATGAACACACACGTCCAATACGTCCGGTTGGTACCGGGCCAACGTTGGAACGTGGGTGGGTTCGTTGGGGCCGACC
bmo-miR-125	UCACACUACGUGAAUGAUCGACAA	24	1	-	Scaffold006662	CTCTTACCGAGAACTTCACACTACGTGAATGATCGACAACCACGATGATGAGGCGTGGCGCGGCATCCTGAGCGTGAGGCAGGCAATGGTTAGCTAACC
bmo-miR-126	UCGCAGCCGUGCAGUCUCG	19	1	+	Scaffold017202	GCGTCTGTTGTCGCAGCCGTGCAGTCTCGGACTAGTGCGTGTTTGTTTGAACGTCTGCGATGATACAGTTTCGGGCACTCGCAGGACCCGTCTT
bmo-miR-127	AAAUAGGCAGGACGGUGGU	19	1	-	Scaffold010862	TCTTACCCTGCCTATTTCTGCCGTAAAGCCACCTTAAAGCAGATTGTGTGACTTTCTCGCCGCATAAATAGGCAGGACGGTGGTACTTTTCCTG
bmo-miR-128	AUGCAAUACAAGAUAAUGAGCUCC	24	7	-	Scaffold014129	GGAGAATTATATGCAATACAAGATAATGAGCTCCGTCAAATGAATTCGAATGAAACCAAACTGTTTACCATCCAAATTCGATTGTCGGGCAGATAGAAA
bmo-miR-129	GGCGGACGCGAGCUACC	17	1	+	Scaffold004653	GGCAACAGGGTCCAGGCGGTGGTTCGGCCGATAATCGGTTCGTCTTCAAACGCCGGTTGTTCCGCGGCGGACGCGAGCTACCCCACGATCCA
bmo-miR-130	UCCUAAGCCGGGGACUGUGG	20	1	-	Scaffold000001	GATAAGGCATCGGCCTCCTAAGCCGGGGACTGTGGGTTCGAGTCCCACCAGGGGTACGCCTTTTTTGCTTTTTTTATTTTTTTATATACTCGTTA
bmo-miR-131	UUAAUCAAUAUCUAAGUGGACCAUG	25	1	+	Scaffold011276	TGGTGCCTCGATTTATTGTTTGAAGTGAAATTGCTGTGTTTTTTCAACGAAATACATAATTTATTTTAATCAATATCTAAGTGGACCATGAGTATCATTA
bmo-miR-132	UACUAUGAAAUUUGGAAGGACGUU	24	7	+	Scaffold006584	GAGTTTTCTGTACTATGAAATTTGGAAGGACGTTGCACTCTGCACCAGTATCAAGCTTTGCTGTGAATTTGGTGTTGGCAGTTTCGACACTTTCTGTCC
bmo-miR-134	UUGUGAAUUUCGUAGGCUUGUCGAC	25	1	-	Scaffold016208	AAGTTAAGTGATAAATTGTGAATTTCGTAGGCTTGTCGACGCATTTCACGCTGATCCGTAGCGTCAGCCTTTTCAACAATGTTTTCCTTAAAAACATATG
bmo-miR-135	CGAUAGUCGGAGCAGGGCGU	20	1	+	Scaffold017449	ACCTCATCCCGCAGATCATTCGGGTGAAGTTAGAGGCCCAGCAAAATCTGGCTCTTTGCACGATAGTCGGAGCAGGGCGTTACTTCAGAAATAAC
bmo-miR-136	UUCCGCUCGCUCGUAGGUCACCU	23	1	+	Scaffold006662	AAGGGTCTTAACTGACTCGACTGAACAGCGAGTGATGAGATCGGATATGAATCGTTGTGATTAATTTCCGCTCGCTCGTAGGTCACCTATCGCAGACT
bmo-miR-137	GGGUAGAGAAAAGUGCGU	18	1	+	Scaffold019756	ATAACACAATGGGTAGAGAAAAGTGCGTCATAGTACTGGCGCGCTGTACTAACTAATGCAGCGTTGTCATTATTGTCGCTACATTTCCTTCCA
bmo-miR-138	GUGCAGAUCUUGGUGGUAGUAGCAA	25	1	-	Scaffold010735	ACCCTCCGAACCTCAGTGCAGATCTTGGTGGTAGTAGCAAATACTCCAGCGAGGTCCTGGAACATTGACGCGATAAAGAGTTTCGCGTGAACAGTAGTTG
bmo-miR-139	AAGCGGGCUAAAAAUGCUGCUUGA	24	1	+	Scaffold018238	TAGAGTGCTCAAGCGGGCTAAAAATGCTGCTTGAATATTTCGAAGCATGGCAGTCACACGGGATCCTCTACAGCTGACCTTAAGCAGCC
bmo-miR-140	UCGGCACGGUACGUGAACGUUUAAC	25	1	+	Scaffold018288	CTCGGGCGTACGTTTACGTGCGTTCAGATGTTGACGGAACGTTCGTTTCGTGCGTTCGTTCTCCGTCGGCACGGTACGTGAACGTTTAACGTCCCGAGAA
bmo-miR-141	AACCUGACACCACAAUGACGACGC	24	1	-	Scaffold005577	ATAATAAAATAACCTGACACCACAATGACGACGCACGGCGTGTCCACATATTAGTTAGGTATGTGCAAACCGTACAAAATTCTTATACATTGTTGTACA
bmo-miR-142	AGCCACUAACGACACUGCUCCU	22	6	+	Scaffold000369	AAGAATCAGGGTAGACCGCGTTGGCAGTGTGGTTAGCTGGTTGTGTATGGAAATGACAACAGCCACTAACGACACTGCTCCTGCGTGCACCCTAAAT
bmo-miR-143	AAGCGAAUGAUUAGAGG	17	6	-	Scaffold011500	ACAATGCTCAGCAATAAGCGAATGATTAGAGGAAGCAATTGCCATTAGTTGTGCCACATGCTGGTCGGCCCACAAAACCAATAACAACGTCC
bmo-miR-144	GCUUGGAGCCUCCGUCGGUGCAGAU	25	1	+	Scaffold017202	TCTGGGCGTGAGCCCGCTTGGAGCCTCCGTCGGTGCAGATCTTGGTGGTAGTAGCAAATACTCCAGCGAGGCCCTGGAGGACTGACGTGGAGAAGGGTTT
bmo-miR-145	AGACGUGGAUGGACGAAGAGGUUGA	25	1	+	Scaffold007936	CTCCATTCGAACTTAAATTTATCCTTAGGTTCTAATGTTGACGTCAGTGAGGCGTCCATTGGGGCAGACGTGGATGGACGAAGAGGTTGAGGCCACTCCA
bmo-miR-146	UCAAGUUUUGUGUUCUGGGUCGUAC	25	1	+	Scaffold016454	CGTTGTCTCTTCAAGTTTTGTGTTCTGGGTCGTACCGGTCGCGGAGCTCTCGTATGTTTCGTACGACGTCGCTTCTGTTGCCTCCGGACTGGACTCATGA
bmo-miR-147	UAACAGAUGCGAGACCAUGGUA	22	1	+	Scaffold007936	TCCTAAAACCTAACAGATGCGAGACCATGGTATGTGGAAATAAAAGCCACCCGGTTTTTATCTTTCCACACCAAAAGATCCACATCTCCCGAGGTAC
bmo-miR-148	UCCCGUACGUUGUCAUCGCC	20	1	+	Scaffold002051	AGACGAGGCGGAAAGCGCCACATCGTTATGATGGTAGCAGCGATGGTGACGCAGGGGAGGACAATTCCCGTACGTTGTCATCGCCTAGCATTGCT
bmo-miR-149	CUGUAAGCGAGGGUUGGGAUU	21	1	-	Scaffold000767	AGACTCTAAACTGTAAGCGAGGGTTGGGATTCGATGAGACACTACCTGACGTGTGACCGAATCAGGGTCCGAACATTTCTCACCATTTGCCCAGAT
bmo-miR-150	UUAGGAACGUGGAGGACAAU	20	1	+	Scaffold006679	ACCACACGATTTAGGAACGTGGAGGACAATAAATTGCTTGCTGTATGTACTCTATTGGATCCTAGATTTAAGACGTACGGGTTCACCGACGATAA
bmo-miR-151	GGUUCAAAUCCGGCUCGAAGGAC	23	1	+	Scaffold000291	CGATAGCTCAGTTGGTAGAGCGGTGGACTGTAGTGAGTCAAAGTTGTGGTTATCCATAGGTCGCTGGTTCAAATCCGGCTCGAAGGACCACTTGAACG
bmo-miR-152	GUGUAGAGCGUGGACUGUAA	20	1	+	Scaffold013089	CATTATTTACAAAAAGTGTCGCGACAGTATATGTCTCACTATTATAGTTATGCCGCAATTGTGTAGAGCGTGGACTGTAATTTGTGCTGGTCGCT
bmo-miR-153	UAUCUGUGUUCUGGGUCUGU	20	1	+	Scaffold006679	ACACGTGCTCGACTGTATCTGTGTTCTGGGTCTGTTTGAGGATTCAGTACAGGGGTGTACATAAAGTCAGTCTGCGCATAACCGCTGTCTCCGAC
bmo-miR-154	UCACUGGGUGUAUGAUGAUUGUG	23	1	-	Scaffold006264	CTATCTGTCTTTCTCTCTCTAATGCAGTCATCATACTCTGAGTTGATATGTGGAAATCTATCACTGGGTGTATGATGATTGTGGTAGAGAGATTCATC
bmo-miR-155	GACGACGACGACGGUGCGAAG	21	1	+	Scaffold022264	TGAATTTTTGTCGTCTTGGTTTCGTTATTCTGTTGTTGACGTTGTATTAATCGTTATTTAATATCGACGACGACGACGGTGCGAAGCGAAACGTTG
bmo-miR-156	UGAACCGUGAUCUAGUAAACGC	22	1	+	Scaffold014133	TACAGATTTTGTGACAACGCCGGTCTTCCTCGTCGTTCGACGTACGTAGGTGACCGTGCGTGGAATGAACCGTGATCTAGTAAACGCTGGTAAGCAT
bmo-miR-157	UGUCCUGUCACGGUCGCCA	19	6	-	Scaffold003827	TTAGTGGACAGAGAATGTTACAGCCCAGTACTTATCAACTATTATTGTTGGCAAACGTCCTGTCCTGTCACGGTCGCCACTAATGTTAATAAAA
bmo-miR-158	GCCGGUGGUGCGAAGCUACCAU	22	1	-	Scaffold004926	GTAATACTGCTCAGTACGAAAGGAACCGCAAATTCAGAAATTTGGTTCATGCACTCAGCCGAGCAGCCGGTGGTGCGAAGCTACCATCCGCGGGATT
bmo-miR-2a	UCACAGCCAGCUUUGAUGAGCA	22	66	-	Scaffold000226	CACAAGGCGGAATGTAGTCGTGGCATCAAAGTCGGTTTGTCATAGGTCATAACGTAACTATCACAGCCAGCTTTGATGAGCACGACTTCATCTGTAA
bmo-miR-159	UUUCGAUCACCGGAGGA	17	1	-	Scaffold015112	ATCGTTACCGATCGAGGCGGACAATTCCAGTCGGCGTTGTTTCAACAACTGTCCAGGTCCATCGGTTTCGATCACCGGAGGACCACTGCTTA
bmo-miR-160	ACUGAUGGCUUGUCGUUGCGAUA	23	1	+	Scaffold022331	TGTCACCCATCAAAAGGGAACGTGAGCTGGGTTTAGACCGTCGTGAGACAGGTTAGTTTTACCCTACTGATGGCTTGTCGTTGCGATAGTAATACTGC
bmo-miR-161	GACAGCCCGACCAAUAUA	18	1	+	Scaffold011942	ACCCAGCAGCCAAAAGTCCCCGCATCGGGCAGTAGTGGGATAGCGGCCGGGAGTGGGCGCTCAGTGACAGCCCGACCAATATAATCAGACCCG
bmo-miR-162	GGAACCGCAGUUUCGGACAUUUG	23	1	-	Scaffold015679	CAGTACGAGAGGAACCGCAGTTTCGGACATTTGGTTCATGCACTCGGCCGAGCGGCCGGTGGTGCGAAGCTACCATCCGCGGGATTATGCCTGAACGC
bmo-miR-163	AUGACACUCAUACACCGUUG	20	1	-	Scaffold004673	AAGTTTTGAAATGACACTCATACACCGTTGGCCTCTGGACTATAACTAAGCTAGTCTCCAAACAGGGCCCAACCAGCAATCTACTACTACAAGTT
bmo-miR-164	ACCCUGAGCGUGAGGCUGGC	20	1	-	Scaffold009543	GTGGCGCGGCACCCTGAGCGTGAGGCTGGCGATGGTAGTTGAACCATCAGCCTTCGATGATCGTTCGATCCCCTTCACGGGGGAGAGTGGGGTGT
bmo-miR-165	CUGGUCGAGAUCGGGGGC	18	1	+	Scaffold007725	AATTTCATATCCTCGACTTTATAGCCTTCATTAATTGAACAACAGGATTGACTGGCGACGCCAAACTGGTCGAGATCGGGGGCCCGCCGTACT
bmo-miR-166	GCUCUGAGGACCGGGGCGUGUCG	23	1	+	Scaffold016251	GTCGATAGAATAATGTAGGTAAGGGAAGTCGGCAAATTGGATCCGTAACTTCGGAATAAGGATTGGCTCTGAGGACCGGGGCGTGTCGGGTTTGGACG
bmo-miR-167	AACUUCGGCUACCACAAUCC	20	1	-	Scaffold001677	GCGCATCAAGAACTTCGGCTACCACAATCCCCGCATTCTCGCAGATAAAAGCAAGTCATCGACAGTCGTCCCACAGCAAGCCAGCATCGCAGCCT
bmo-miR-168	GUCGAUCCUAAGCUCAAGGAGA	22	1	+	Scaffold019106	GTCGTTTAGATGACGGACCAGCATACTGCGGCCTCTCGTTTTGAACAGTAGTTGCTCGCGAGTCAGTCGATCCTAAGCTCAAGGAGAGATCTTATGT
bmo-miR-263b	CUUGGCACUGGGAGAAUUCAC	21	1	-	Scaffold000701	CACGCTGTTCCTTGGCACTGGGAGAATTCACAGGAGTTGTAATTCATACCCGTGAATTTCCCGATGCCTTAGCTCAGTGTGGTCACTCTACGTCAA
bmo-miR-169	CGUUUAACGUCCCGAGAAGA	20	1	-	Scaffold020623	GGTACGTGAACGTTTAACGTCCCGAGAAGACGTGCACTTCTCTCTTAGTAATGCATCGCGACCCGTTCGTCGTGGATTTAAGACGATCGCGCGGG
bmo-miR-170	CGGCUCCGAAGGUCCGGAUA	20	1	-	Scaffold019415	ACGTGCATCACGGCTCCGAAGGTCCGGATATAACTCAGTTCGATGTCGGGGCTCGGAATAGTCTGTAGACGACTTCCGTTCCTGGCGGGGTGTTG
bmo-miR-171	AUGAACACGCGCCCGGCCCG	20	1	+	Scaffold004621	ATTAACTTAAATGAACACGCGCCCGGCCCGCGTCCCGAAACGATGTAACAAACAGCATTTATCTGTGTTCGGGACCGGGTATTTTGTTTATACGG
bmo-miR-172	CUUUCAGCUGUAGUAUAGGGGGCCU	25	1	-	Scaffold011864	TCCGCTCAGCCTTTCAGCTGTAGTATAGGGGGCCTCATAACATTGATAATCTATAATAGACTTGCGCAAAACATCACTTCCCAATGTAATGTGATATGAC
bmo-miR-173	CCACCAGGAGUGGAGCCUG	19	1	+	Scaffold018547	AGATTTTGGACTCCGGGGGGAGTATGGTTGCAAAGCTGAAACTTAAAGGAATTGACGGAAGGGCACCACCAGGAGTGGAGCCTGCGGCTTAATT
bmo-miR-174	UGGGAAGUGCAGGUUAA	17	1	+	Scaffold001288	AGTGGTCCATGTTGACTGGACGTCCGCACTAAGCCTGGTGTTAATACTGTTAATATGGACACCTTTGGGAAGTGCAGGTTAACTAAGGAGGT
bmo-miR-175	GAAUUGACGGAAGGGCACCAC	21	1	-	Scaffold020292	AAACTTAAAGGAATTGACGGAAGGGCACCACCAGGAGTGGAGCCTGCGGCTTAATTTGACTCAACACGGGAAATCTCACCAGGCCCGGACACCGGA
bmo-miR-176	GCAUCGCGUCUACUCCACUC	20	1	+	Scaffold001980	GAGACATGAGGTTGAAAGTCGCACAGTCTTCGGACTGTGCTTGTTTTTGTAAGTAGATTGGACGCGCATCGCGTCTACTCCACTCGTATTAGATA
bmo-miR-177	AUCACUGGGUGUAUGAAGAUUGU	23	1	-	Scaffold006264	GTGACATCTCTCCTGTCTCTCTGTAATGCAGTCATCATACTCACAGTTGATATGTTTGACATTCTATCACTGGGTGTATGAAGATTGTGGTACAGAGA
bmo-miR-178	AGUUGGUAGAGCGGUGGACUGU	22	1	+	Scaffold000291	TCGATAGCTCAGTTGGTAGAGCGGTGGACTGTAGTGAGTCAAAGTTGTGGTTATCCATAGGTCGCTGGTTCAAATCCGGCTCGAAGGACCACTTGAA
bmo-miR-179	UAAGGCUAAAUAUGACCGC	19	1	+	Scaffold001808	AGAGGGACGCTCCTTAGAGTCGGGTTGCTTGAGAGTGCAGCCCTAAGCGGGTGGTAAACTCCATCTAAGGCTAAATATGACCGCGAGACCGATA
bmo-miR-180	UCAAAAGGUUUUCGAGGUGU	20	1	+	Scaffold014008	GGATAACGAAAGCGATTGGTAAATTTGTTCAATGCGTCTTTCGTTTTTGCCTGGATCCCAATTCTTCAAAAGGTTTTCGAGGTGTAAAAGTAGAT
bmo-miR-181	UCUCUCUGGACACGGUUAUCC	21	1	+	Scaffold017406	CGATTTGGAGTCTCTCTGGACACGGTTATCCGACGTATTAGCTGCTCTTTAAACGTTTTGTATTTATCCATAAGCGGTGGTGCAGTTAGGATGTCT
bmo-miR-182	GAAACUUAAAGGAAUUGACGGAAG	24	1	-	Scaffold021485	TTGCAAAGCTGAAACTTAAAGGAATTGACGGAAGGGCACCACCAGGAGTGGAGCCTGCGGCTTAATTTGACTCAACACGGGAAATCTCACCAGGCCCGG
bmo-miR-183	ACAGUUUCGGGCACUCGCAGGA	22	1	-	Scaffold020623	CTGCGATGATACAGTTTCGGGCACTCGCAGGACCCGTCTTGAAACACGGACCAAGGAGTCTAGCATGTGTGCGAGTCATTGAGTTTTATAAATTTTT
bmo-miR-185	CAAAGCUGAAACUUAAAGGAAUUGA	25	1	+	Scaffold009806	TACAATGGCTCGGCGGGCAGCTTCCGGGAAACCAAAGATTTTGGACTCCGGGGGGAGTATGGTTGCAAAGCTGAAACTTAAAGGAATTGACGGAAGGGCA
bmo-miR-186	UAAGGUGAUGCAAUCGGAACU	21	6	+	Scaffold011084	AACTCAAGACACAAGATCGCGACGGCAGCGACAGTTTCTCGCAAAAACACGTCCGGACTGTAAGGTGATGCAATCGGAACTGTCGATTTTGCGGTA
bmo-miR-187	AGUACGUGAAACCGUUCAGGGGU	23	1	-	Scaffold019937	AGAGTTCAAGAGTACGTGAAACCGTTCAGGGGTAAACCTGCGAAACTCGAATGAACGAACGGAGAGATTCATCGTTTTCTCTCGGGCGTACGTTTACG
bmo-miR-188	AGCAGGAACGAGUCAGC	17	1	+	Scaffold002079	GGCAGCAAGGCGTTTGGCAGGCTTATACTGGAAGTCTTAATGTCGCAAACGGCAGGAACCGGCTTAGCAGGAACGAGTCAGCAGGAACGTTG
bmo-miR-189	GAUCCGCCGACGUUACUACAA	21	1	+	Scaffold012173	TTCAAAATGACTGCTATTGAATGATGATTAATTTATGAGCTTAAACCGTAACTATGTCATCTAGCGATCCGCCGACGTTACTACAATGGCTCGGCG
bmo-miR-190	ACACGUGCAUCACGGCUCCGA	21	1	+	Scaffold022331	AACGCGAGACGCGACGTCGAAGCCCATTTGGATCGCGGAGATCGATGCTATCGGTTTTTTTCTTAACACGTGCATCACGGCTCCGAAGGTCCGGAT
bmo-miR-191	CAGGAUGGCCGAGCGGUCU	19	1	+	Scaffold010182	GAAACAAAATAAAAACTTTTGTTAGTTAGTAATTAGTGCATAAATTGACAACTTGTGTCAATTGTCAGGATGGCCGAGCGGTCTAAGGCGCCAG
bmo-miR-192	AAUCCUACCGGCUGCGCCA	19	1	+	Scaffold000510	AATTTCCGTTAAACGCGTAAAAACGTACGTCGCGATTACTTCCAGATTGAGTTCGCGATCGCGGAAATCCTACCGGCTGCGCCAGTCAAGTTGC
bmo-miR-193	AAUACUAGGGCGGACUGAUGGCA	23	1	+	Scaffold012193	AATGAAGATTAATACTAGGGCGGACTGATGGCACCTTTTACGCATGTTACGGCGCTAAATACGTGGTATTTCTGTTCTTACGTTGTCTATCTTTTTCC
bmo-miR-194	GGAGUAUGGUUGCAAAGCUGAA	22	1	+	Scaffold018547	CGCCGACGTTACTACAATGGCTCGGCGGGCAGCTTCCGGGAAACCAAAGATTTTGGACTCCGGGGGGAGTATGGTTGCAAAGCTGAAACTTAAAGGA
bmo-miR-195	UUACGGUCGGUCCCAGGUUC	20	1	-	Scaffold019430	CGCGGCCCGATTACGGTCGGTCCCAGGTTCAATCTCAACCTGTTGTTCAGAGTTACGATCATCATGATGCCGCTTCGAATACTTGTTTACACTCT
bmo-miR-196	CAAUGCGUUAGAAGGAUUGACAGCU	25	1	+	Scaffold009362	TTGAGTGGAGCAGAAGGAGGAGCCAAACGATCAAGGAATTGATCTGCTAATTCTATAGGCAGCAACAATGCGTTAGAAGGATTGACAGCTGATCTAAATC
bmo-miR-197	GAUUCCCGGGCAGUGCA	17	1	-	Scaffold001500	ACCCGGGTTCGATTCCCGGGCAGTGCATTTTTTACGTTTCGTCAACAGGGTTTAAAGTAATTTTTTTTCGATTACCTTTAAGACTATTTACA
bmo-miR-198	UGCGGAAGGAUCAUUAACGUG	21	1	+	Scaffold015648	GAAGTTGACCAAACTTGATCATTTAGAGGAAGTAAAAGTCGTAACAAGGTTTCCGTAGGGGAACCTGCGGAAGGATCATTAACGTGTGTTGTATTG
bmo-miR-199	GGCGCUGAGUGGCCCAUGU	19	1	-	Scaffold008821	GGGACTCACTGGCGCTGAGTGGCCCATGTTGACTGGACGTCCGCACTAAGCCTGGTGTTAATATGGACTCCCCTGTGGGGAGTGCAGGTTAACT
bmo-miR-201	UAAACCUGCGAAACUCGAA	19	1	+	Scaffold015648	CCGTGAGGGAAAGTTGAAAAGAACTTTGAAGAGAGAGTTCAAGAGTACGTGAAACCGTTCAGGGGTAAACCTGCGAAACTCGAATGAACGAACG
bmo-miR-202	AGUCACCUACGAGAUCGACGCG	22	1	+	Scaffold000837	GTAGGACATACTTAGTATCTCAGCTGTAATCTCACAAACCCCGTTATATGCGTAATGCTAAGTCACCTACGAGATCGACGCGTCTCTAAGGCAGTTC
bmo-miR-203	AAACAAAUGUUGUGUAGGACAGCA	24	1	+	Scaffold006230	AGTTCATTAGTCACTAAACAAATGTTGTGTAGGACAGCACAATAGACTATAATATTGCTTGTATTTAGTGTATTGTTTTGTAATAATCTATACAAACAA
bmo-miR-204	UCGGACCGCGUAUCGUUCCGAUCCA	25	1	+	Scaffold018288	CGTTCGTCGTGGATTTAAGACGATCGCGCGGGAGACCGTACGAGTTTTATTCGTTTAGAACACGTTCGGACCGCGTATCGTTCCGATCCACGCATTCGGA
bmo-miR-205	UGAGGUCGGGACUCACUGGCGCU	23	1	+	Scaffold011942	ACTGGGAGTTTGGCACCTCCTGTAATCCGGCTACCCGGAGGTTGGGTACGGAGGATGGTTTGAGGTCGGGACTCACTGGCGCTGAGTGGCCCATGTTG
bmo-miR-206	UCACUGGGAAUGUAAUAGAUAU	22	5	-	Scaffold006264	TGTCTTCACTGTCTTTCAACAACAGTTATTACTTCTCCAGGAGACATGTTTCACGATTTGTCACTGGGAATGTAATAGATATTCTGAATAGACCTTT
bmo-miR-207	CAUAGAUUACCCAACUCAAC	20	1	-	Scaffold017368	AGATTATACCTATAACATAGATTACCCAACTCAACATACCGCCCCCCCAAAAACGAAGTTTTTGGGAAACATACAGTAAACAATAGCAAAATTGT
bmo-miR-252	UAAGUACUAGUGCCGCAGGU	20	1	+	Scaffold001501	CTGCAATGTGTCCTGTAAAATATTTTCCCTAAGTTTGAAGCAACAAGAAGAAGACTCAAGAAGAAGGAAGAGTGAAACAAGAAGGAAACTAAACCTTGTTCCTAAGTACTAGTGCCGCAGGAGCGTTTTGTAGTATCTCCTGCTGCCTAAGTGCTTATCAATGAGGGTTTAGTGACGTCAGCCGTGGAGTCTTTACGTGGATCGATCTGGACATCTCAATTGTAACCACG
bmo-miR-208	GUGGAAUGAAGGUGGUGCUA	20	1	+	Scaffold015420	GGATCAGCAAACACCTGAATCTACTCTTTAACAGAACTATTGTTCTTTTCACTGAGTTACGGGCAGTGGAATGAAGGTGGTGCTACAAAGCTTCA
bmo-miR-209	CGCGGCAUCCUGAGCGUGAGGC	22	1	-	Scaffold006662	TAGTAAGCTCTTACCGAGAACTTCACACTACGTGAATGATCGACAACCACGATGATGAGGCGTGGCGCGGCATCCTGAGCGTGAGGCAGGCAATGGT
bmo-miR-210	UACUAUUCGUUAGUGGAAGGGUUUC	25	1	+	Scaffold001231	GTTCATAATCTTCACAGCTACTTCGGCTTTTGGAAGCCTTCTTACTGGATGGGGTTCGATTACTATTCGTTAGTGGAAGGGTTTCAGATAAGTCCGTATC
bmo-miR-211	GUUUGGUCGGGAAGCGG	17	1	+	Scaffold011241	GTTCACGACGCCGGGGTGGGACAGGTTCTGAAGAATGGCCACTTCATTCTTCAGTTGCGCCTCTTGTTTGGTCGGGAAGCGGAGTTTATCTA
bmo-miR-212	UGAGUCGAGACUGAGCUUGAAUGU	24	1	+	Scaffold011881	TGAGTCGAGGCTGAGCTTGAATGCTGCGTGATTGTCGCCAGTGCTGCTCGAAGTCTGCGGTGAGTCGAGACTGAGCTTGAATGTTGCGTGCGTATCGTG
bmo-miR-213	AUUAGCCAUCAAUGAUCGUUCGCU	24	1	+	Scaffold002078	CCACGATGATGAGGCGTGGCGCGGCATCCTGAGTGTGAGGCAGGCAATGGTTATCTGATCATTAGCCATCAATGATCGTTCGCTTCCCTTCACCGGGAA
bmo-miR-214	CGUUUAGAACACGUUCGGACCGCGU	25	1	+	Scaffold017202	ATCGCCGCACCGTTCGTCGTGGCATTTCAAGCACGCATCGCGCGGGAGACCGTACGAGTTTTATTCGTTTAGAACACGTTCGGACCGCGTATCGTTCCGA
bmo-miR-215	UAGAUCAAGAUAGCUGGCGU	20	1	+	Scaffold011232	AAATATAAACCTTATGATAAAATTTTGAAGCCGCTCATGTTTATTTAGCTGGGCCTCGGTTAGATCAAGATAGCTGGCGTCGGCATAATCAATAA
bmo-miR-282	UAGCCUCUCCUUGGCUUUGUCUG	23	1	+	Scaffold019668	ATCGGGACTTTGACCTAGCCTCTCCTTGGCTTTGTCTGAACCGTTAGTAGCTCAGACATAGCCTGATAGAGGTTACGTTTTGTCCCTTTCCAACGGTC
bmo-miR-10a	UACCCUGUAGAUCCGAAUUUGUUU	24	1	+	Scaffold004277	TTAGTGCCCTACATCTACCCTGTAGATCCGAATTTGTTTGAAGTGAGGCGACAAATTCGGTTCTAGAGAGGTTTGTGTGGTGCACGCACTGCAACATTC
bmo-miR-216	AACGCUCGACGUUCGCUCAGGGAGG	25	1	+	Scaffold017202	ACGAAAGTGAAGGCGAACGCTCGACGTTCGCTCAGGGAGGATGAAATTATCGAGCTACGTTCGTGATTTTCGCACTCCCGAGGCGTCTCGTTTCCAATCA
bmo-miR-217	CCUCCUGUAAUCCGGCUACCC	21	1	+	Scaffold011942	ACTGGGAGTTTGGCACCTCCTGTAATCCGGCTACCCGGAGGTTGGGTACGGAGGATGGTTTGAGGTCGGGACTCACTGGCGCTGAGTGGCCCATGT
bmo-miR-13b	UAUCACAGCCAUUUUUGACGAGUU	24	1	-	Scaffold000226	CTCGTACGTGTCAGTCCATGGCCCACTCGTAAAAATGGCTGTGTCGTGTAGCAACCCTCATATCACAGCCATTTTTGACGAGTTGGGCTGTGTGACGTA
bmo-miR-218	CAAUAUGACUACAAGGCAAAUC	22	5	+	Scaffold014767	CTTCGTAGAGGAGAAACTAAAGCGAGAGTGCATTGTAGTTGCATTGCACCGGTTCCATTAACGTGCAATATGACTACAAGGCAAATCCCGAATTAGT
bmo-miR-7	UGGAAGACUAGUGAUUUUGUUGUU	24	5	+	Scaffold003542	TCGCTTCGTGTTGTATGGAAGACTAGTGATTTTGTTGTTTTTGTTGACTAACAAGAAATCACTAATCTGCCTACAAAGCGACAGCATAATCTTCAGTGG
bmo-miR-279	GAGUCGGGAGGCUCUAAACAAUGU	24	1	+	Scaffold017202	ACTGTGGAGCCCCGAGAGTCGGGAGGCTCTAAACAATGTGACTTTACTAGTCGCGTTTCGCATTCAAAACGCGAGACGCGACGTCGAAGCCCATTTGGA
bmo-miR-124	UAAGGCACGCGGUGAAUGCCAA	22	58	+	Scaffold012153	ATTTAAACAGTCCACCTCCTCGCGTTCACTGCCGGAGCCGTTATGTATATTTAAAATTCATAAGGCACGCGGTGAATGCCAAGAGCGGACTCATACA
bmo-miR-219	GCAGGAUGGACCGAGAGG	18	1	+	Scaffold003912	TTTGCAACAGATATAGCAGGATGGACCGAGAGGGATGAGACGCGATAATCCAGTTATCGTTCTCAACAGTCCCTCTACGCCGTCCTCTACCGG
bmo-miR-220	AUGGAUACUGGAAGGCAUAU	20	1	+	Scaffold017130	TACCAATCGAAGGCACCAAAGTCTTCAGTATTATATATCACTGCCATGTGCCAACAATTAATGGATACTGGAAGGCATATATAATACCAGGGATA
bmo-miR-221	UAGAACUGGGGGUACUUGUCGAAGU	25	1	+	Scaffold007777	GCGGCTCTGTATATTTACAAGTGCTTCTACTTGCCTCGACAGCGCTTCTATGCGTAACTCTAATGTAGAACTGGGGGTACTTGTCGAAGTAGTTCTTGAT
bmo-miR-222	UAUCCGCGAGACACGUACGG	20	1	+	Scaffold008529	ATAAACATATAGTTTATCTCACTTACTCTTGCGTATGCAGTATTGTTATGAATGTGATAGACAGATATCCGCGAGACACGTACGGCGTATGCCAG
bmo-miR-223	UUUGAAUUUCAACAUGUGGUAGCUC	25	5	-	Scaffold013302	ACATTATGTTTTTGAATTTCAACATGTGGTAGCTCCTGACAACCCGATGCAGAGCATTTACATTCAGCGTACTGCATTGTCAAAGAGTCAAAACGCTGTT
bmo-miR-224	GAGACUCAGCCCUGCGCCAGGUGAU	25	1	-	Scaffold022053	CGACTTCCGTTCCTGGCGGGGTGTTGTGCTCGGTAGAGCAGCGTCGTGCTGCGATCTGTTGAGACTCAGCCCTGCGCCAGGTGATTCGTCCGAGGACGAT
bmo-miR-225	UCACAAACUCCACGAGCGACUC	22	1	-	Scaffold016367	TATGCTGTGGAGATGCTCGTGGGGCCCGTTTTCGGCTCGCTCGTACATATTACGGGCGAGCCTAGTCACAAACTCCACGAGCGACTCCACACCTAGG
bmo-miR-226	UACUCAAGACGGCCAGUGACACA	23	1	-	Scaffold007851	GGACAAGTGATACTCAAGACGGCCAGTGACACACTAACATTTATTACAAACATAACAATATATATGTATCGTAACAATAATTAGTTGGTAACAAGCTT
bmo-miR-227	UGGCAUCAAAGUCGGUUUGUCAU	23	5	-	Scaffold000226	AATGTAGTCGTGGCATCAAAGTCGGTTTGTCATAGGTCATAACGTAACTATCACAGCCAGCTTTGATGAGCACGACTTCATCTGTAACGACCACGCGG
bmo-miR-228	GUGCGACGACUCGACACAGAC	21	1	+	Scaffold009638	CCTGTTTATTGTGCGACGACTCGACACAGACTGTCTCAGCTAAGTCGCTACAAACGTATCGACAGTTAGTGGGTTGATACCTAAATATAAACCCGC
bmo-miR-229	ACUGCUCAGUACGAGAGGAACCGCA	25	1	+	Scaffold021254	GCGTTTAGACCGTCGTGAGACAGGTTACTTTTACCCTACTGATGGCTTGTCGTTGCGATAGTAATACTGCTCAGTACGAGAGGAACCGCAGTTTCGGACA
bmo-miR-230	CUCGGUUGGGCGGAAGCGGUGCGCG	25	1	+	Scaffold017202	TTGTTTCATTACTTACTCGGTTGGGCGGAAGCGGTGCGCGGTCGATAATATCGGCGGGCGCACGGTGTTTCGTTCCAAGCGTGCAGAGTGGTGACGTGGC
bmo-miR-231	GUCUCGGACUAGUGCGUGUUUGUUU	25	1	-	Scaffold019937	CAGCCGTGCAGTCTCGGACTAGTGCGTGTTTGTTTGAACGTCTGCGATGATACAGTTTCGGGCACTCGCAGGACCCGTCTTGAAACACGGACCAAGGAGT
bmo-miR-232	UAAGUAGAAGUUACUUGCAUUUAGU	25	4	+	Scaffold010140	AACCCAATCTCTTGACTAACATGTGAGACCTACTGTGGCTGGAGCTACTAGTAGTACCATCACAATAAGTAGAAGTTACTTGCATTTAGTTAGAGGAGGA
bmo-miR-233	GGAGGACGUGGAGGAGGGCUC	21	1	+	Scaffold000853	CTGGATCAAGTACGAGGAGGACGTGGAGGAGGGCTCGGCGCGCTGGGGGCGGCCCCACGTCGCGTCGCTCTCATTCCACTCGCTGCTGAACCTGCG
bmo-miR-234	UAAUGUGAUCGUACAACCGGA	21	1	-	Scaffold004639	GTCTTATCAATAATGTGATCGTACAACCGGAACCTCAGGATGGTCAGCATCTTGTCGCCGATGCTCTTCAGTAGTTCGGGCGACATCAAATACTGA
bmo-miR-235	GUAGUCAGGACGCCGAGCAAG	21	1	+	Scaffold001848	GAGGTCGAGACGGCGTCCACTGGCTTCAGGAGGGGAGGAAAGCAGAGGTCCTCTTTACCTGTAGTCAGGACGCCGAGCAAGACGCTGGAGAGACCG
bmo-miR-894	GAUCACGUCGGGGUCACCA	19	52	+	Scaffold002005	CCTGTCGCCCGATCACGTCGGGGTCACCAGTTTGGGATGCTTAAACGACAAACGGCAATATTGCCTTGTCTACTGTATGGCTGCCAAACTTGGG
bmo-let-7	UGAGGUAGUAGGUUGUAUAGUA	22	323	+	Scaffold000986	CTGCCGTCGGCTTGTTGAGGTAGTAGGTTGTATAGTACGGAAATACAACACATAGGTGCGACTGTATAGCCTGCTAACTTTCCGAGCTGACGGAATG
bmo-miR-10c	UACCCUGUAGAUCCGGAUUUGU	22	4	+	Scaffold004277	ATCCAGATTTCCTTGGACGTTCGTCATATAGATTTGAATGTTGCAGTGCGTGCACCACACAAACCTCTCTAGAACCGAATTTGTCGCCTCACTTCAAACAAATTCGGATCTACAGGGTAGATGTAGGGCACTAATAATGATGCCCGGTGGACACCGAAAACCTTCAGGCTGCGTTAAGATGATTCTGAAATTAAAAATATTAAAATATTATTACAATTTC
bmo-miR-236	UUUAGAAUCGACCUAGGCAA	20	4	+	Scaffold001545	AAGACATGTCATTTTTTTAGAATCGACCTAGGCAACTGTGTATACAGTTGCTAGAGGTGATCATAAATACCCTATCTAATAATAAAGGCAGTAAG
bmo-miR-237	GGGUGUUGUGCUCGGUAGAGCAGCG	25	4	+	Scaffold017202	CTTCCGTTCCTGGCGGGGTGTTGTGCTCGGTAGAGCAGCGTCGTGCTGCGATCTGTTGAGACTCAGCCCTGCGCCAGGTGATTCGTCCGAGGACGATGAA
bmo-miR-238	UUUGUUCGCCCCGGCUCGUGUCG	23	4	-	Scaffold000909	TTCCAGGTAAACTGGTTGACAGCAAGGCGACCCGAGCGGTCTGAGCAAACTGTGACAATATCTAGTTTGTTCGCCCCGGCTCGTGTCGCCAAGCGTCA
bmo-miR-239	CAAAUUCGGUUCUAGAGAGGUUUG	24	4	+	Scaffold004277	GCATCATTATTAGTGCCCTACATCTACCCTGTAGATCCGAATTTGTTTGAAGTGAGGCGACAAATTCGGTTCTAGAGAGGTTTGTGTGGTGCACGCACT
bmo-miR-240	CUCCUCAAAGGGGUAGGACAU	21	4	-	Scaffold000083	TATTTAGATACTCCTCAAAGGGGTAGGACATAGTATCACAATAGTAATCTCATCGAACCCCTTTTATTTAGCAATCGTTTTTTCATTTTCATAATA
bmo-miR-241	CCGUAACGAGUAGGACGUGCGCGAC	25	4	-	Scaffold019937	GCCTATACACTACCGTTACCGGCACGTGTGATGCTAAATTTTTAATTTGGTATCATTAAGCCGTAACGAGTAGGACGTGCGCGACGGAGAGCGCAGAAGG
bmo-miR-242	UCGGUAGUAUAGUGGUCAGUAUCCC	25	4	+	Scaffold003927	TCTGTGAGTGTAGGTACCTCACAAACCGTGATGGGAAGCACTTGCTGGCCTTGTACTTCTTCGGTAGTATAGTGGTCAGTATCCCCGCCTGTCACGCGGG
bmo-miR-243	CAGAGUACGCAAAAAAACAAUUU	23	3	-	Scaffold007526	CATCACGGAGAAACTCACGGCAAAAGTTTTTTTGCATATCCTGCACAGTTTCAGTTCTCGCAGAGTACGCAAAAAAACAATTTTGACGTGAGTGCTCT
bmo-miR-244	AUCGGUGGUUCAGUGGUAGAAUGCU	25	3	+	Scaffold017933	AGTGGATTGACTGATAGGCTGATGATGATGATATAAAATAGTAAATTGACTATAATGTATGTAGCATCGGTGGTTCAGTGGTAGAATGCTCGCCTGCCAC
bmo-let-7f	UGAGGUAGUAGAUUGUAUAG	20	3	+	Scaffold000986	TACCCTCAAATCGGTAATGCTGACCAAATCCGCCGGGGGAAGCCGTCATCAAGGATCCAGCAGTCGTTGTGGCGACCATGGTACTGCCGTCGGCTTGTTGAGGTAGTAGGTTGTATAGTACGGAAATACAACACATAGGTGCGACTGTATAGCCTGCTAACTTTCCGAGCTGACGGAATGACAACGGACTCCGCCAGGAAGAGACTTGGACTACGCGGGA
bmo-miR-245	GAGGUGUAGCAUAAGUGGGAGAUCG	25	43	+	Scaffold017202	TGTAAGGAGACATGAGAGGTGTAGCATAAGTGGGAGATCGTTTCGCGCGATCGTCGCTGAAAAACCACTACTTTCATTGTTTCATTACTTACTCGGTTGG
bmo-miR-894a	GUUCAAAUCACGUCGGGGUCACCA	24	3	+	Scaffold001220	GGTTGTGCGTGTTCAAATCACGTCGGGGTCACCAGTTTGTAGGAATATACGACAAAGGGAAGATCTTCCACCGAGCTGGTGATATTGCTCGGTAGACCG
bmo-miR-246	ACCUAGUCUGCGGUCAGG	18	3	+	Scaffold008805	GAACTTGTTATAGGAACCTAGTCTGCGGTCAGGCTAGATACTGGTTGTTAGCACAGCAGTCAGTATTTAACCTGAACGCAGTCATAATTACAT
bmo-miR-247	UAAGCCGUAACGAGUAGGACGUGCG	25	3	-	Scaffold018556	TTTTGTCTATACACTACCGTTACCGGCACGTGTGATGCTAAATTTTTAATTTGGTATCATTAAGCCGTAACGAGTAGGACGTGCGCGACGGAGAGCGCAG
bmo-miR-248	UGAGAUUCAACUCCUCCAACUUAA	24	3	-	Scaffold001343	TGATACAAAAGCGTGACAGATTAAGTGGAGGTGTGATCTCTTCACTTTTTATGTTTAAAGTGAGATTCAACTCCTCCAACTTAACCCTGGATCGCATTT
bmo-miR-249	CACGAGACAGGCAACGG	17	3	-	Scaffold007950	TGGGTTGCCAGTCGCAATCGCCATTCGAGCAGCTGAGGACCGGACGAGATGGAAACAGCTCACGAGACAGGCAACGGTCAAGTTTCAGGGAC
bmo-miR-250	UAUUUUCAAGUGGCUGGACAUC	22	3	+	Scaffold014129	CACTTGCCTTAACTTTGTGTTCCTTGTGCTGGAGCTACTTGGCATAGCTTTGTCATTACTACACCTATTTTCAAGTGGCTGGACATCTGGAAATATG
bmo-miR-251	UGAGUUCUGGACCUGGAGCGUA	22	2	+	Scaffold002628	TTATCTCCAAACTCAAAGTGGTACCAGCAGTGTGGATGGTCGTCTGGTCGTTGCCGTGTTTGAGTTCTGGACCTGGAGCGTATGTGGCGCGATTTTG
bmo-miR-253	UGGUUGUUUGAUGCGUGUUGUCCU	24	2	+	Scaffold014742	CGTAAACACGACCAAGATTGTGTGAGGTTTATTGGGTGGAGAAGGAGGAGGTGTGTGCGTTGGTTGTTTGATGCGTGTTGTCCTCCATAAACCTCAGCG
bmo-miR-254	UGUGAUGUGACGUAGUGGAAGU	22	35	+	Scaffold008801	ATTAGGTTCAGGGTTGAAATGGCCATTACCTCACAGTCACGTGGTCATGATGGTACAACGTGTGATGTGACGTAGTGGAAGTCTCGACCTGGATATT
bmo-miR-255	UGUCGAUAAGGCGAGUGACG	20	2	+	Scaffold000594	TATGGTAAGTTATTTGCCAATATAGTCAAGGTCTGTGTTGGGTACGCAGCACGTCACCCGTGTCGATAAGGCGAGTGACGCCAACCCAGGTTGGA
bmo-miR-276a	UAGGAACUUCAUACCGUGCUCUU	23	34	-	Scaffold001106	AAAGAAGATACTGGTAATTACCACTAGCGAGGTATAGAGTTCCTACGTATGCTAACACTGTAGGAACTTCATACCGTGCTCTTGGGTTTGCCAAATTT
bmo-miR-256	CCGGAAGCAAACAUGUCAACGAC	23	2	-	Scaffold008102	GGAACGATGGAGAATGGCAAAGGAGTCGCGCCTGTGTTATAAGTGCCTCGACGGTAAGCACCGGAAGCAAACATGTCAACGACCGCCATGCCGCACGT
bmo-miR-257	UAGAUUGAUAUGGUAUACGGUGUAG	25	2	-	Scaffold009467	GCGTTTGCGCTAGATTGATATGGTATACGGTGTAGCATCCTACGATACACAGATTGACATTGCAGGTGGTACACCGCCACACCGTCGAGCGCTGCACTTT
bmo-miR-258	CGGGGUGUUGUGCUCGGUAGAGCAG	25	2	-	Scaffold022053	GACTTCCGTTCCTGGCGGGGTGTTGTGCTCGGTAGAGCAGCGTCGTGCTGCGATCTGTTGAGACTCAGCCCTGCGCCAGGTGATTCGTCCGAGGACGATG
bmo-miR-259	CUAGGUACUGGCUUGUGGUAUAGC	24	2	+	Scaffold008805	ATGGCTGCTGTCACGCTAGGTACTGGCTTGTGGTATAGCAGTCGTACCACAGTCAGTACCTAATTTGAAGGTAGTCGCTACATCACAATATTGTGCAGA
bmo-miR-260	UAGCUGUGCUAUAGCAUUACUGACG	25	2	+	Scaffold009638	TCTTGAAACAGCATAAAAGTCTTGTTCGGTATCGGAATGCATGTAGATGTACTTGCTATATAGCTGTGCTATAGCATTACTGACGTCGCGAACAGTACGA
bmo-miR-261	UCACUGGGAAUGUAAUAGCUAUU	23	2	-	Scaffold006264	TGCTGGACTGTCTATAATGTCTTTCAACAATAGCTATTACTTCTCCAGAAGACATTCACATTCTGTCACTGGGAATGTAATAGCTATTTCCAAAATTA
bmo-miR-262	UAUUACUCUGUCCGAAGUUGCGCGC	25	2	-	Scaffold004379	TTGTACCTCGGACAATCGTACAGCGGGTGCCCTTCCTTGCACTGCGGGCACGCCGGCTTGTCTATTATTACTCTGTCCGAAGTTGCGCGCTCGGTGCAGT
bmo-miR-264	CCGUUCCUGGCGGGGUGUUGUGCUC	25	2	-	Scaffold022700	TAGACGACTTCCGTTCCTGGCGGGGTGTTGTGCTCGGTAGAGCAGCGTCGTGCTGCGATCTGTTGAGACTCAGCCCTGCGCCAGGTGATTCGTCCGAGGA
bmo-miR-265	UGAUACGGUGACUCGCUCG	19	2	+	Scaffold014913	GGTCTTCGTAAGTCAATAAACCAGAATGTTAACTCAGAGCGTATATTACGCAGGAGCGTTCTGTCTGATACGGTGACTCGCTCGCTTCTGAGCT
bmo-miR-281-2*	AAGAGAGCUAUCCGUCGACAGUAUU	25	2	+	Scaffold009424	GATATTCTGTTAATGAAGAGAGCTATCCGTCGACAGTATTGCTGATAAACACTGTCATGGAGTTGCTCTCTTTATGAACGGATGCAGGCTCGACCGAAGA
bmo-miR-266	UGAACGUCAAAAGAACUACCG	21	2	-	Scaffold007501	AAAGTACATACTCGTTGAACGTCAAAAGAACTACCGCCAATTCCTTCGATCAACAATAGTAACTAGATTTCGGGTCAGTGCATAAAATCCGTCTCG
bmo-miR-275	UCAGGUACCUGAAGUAGCGCGCGG	24	2	+	Scaffold004354	TAAATAGAAGCAGGCGGCAGCGCCGCGCGCTACTCCGGCGCCAGGACTGTCCTCACCGAGTCAGGTACCTGAAGTAGCGCGCGGTGTCTCCTCCTAAAA
bmo-miR-267	UAGACAAGGAACGGGCUUAC	20	2	+	Scaffold010992	GGGAAATGATTAGACAAGGAACGGGCTTACTTCCTTTATGAATGGCCTTCTGGAGCGCTGGCTGTCCGGAAGACTTCGAGAAAGTTGTCCGCTTG
bmo-miR-269	UUAUCUAACGUCGAACCGGUCUCC	24	2	-	Scaffold002422	CGACCCAACCGCGGTTTATCTAACGTCGAACCGGTCTCCTCGAAGTTAGCAACCCAGTTCTTAATCGTTTGAAGAGTTGGAGTGTCGTCAAAGTTGTGT
bmo-miR-270	UACGAUAUUGAUGAUGAGAGCAGC	24	2	+	Scaffold019948	GTTTTTCTTTCTCACGATGTTGAAGATGGCGTTGAAGATATTTTGCAGGTTTTCTTCCTTTACGATATTGATGATGAGAGCAGCGGCAATGAGCGCAAC
bmo-miR-271	UACGACGAUGCGACAAAUAUGACA	24	29	-	Scaffold001530	GCGGCTAACCAGACGTACGACGATGCGACAAATATGACATGTTTACACGTGTCATATTTCGCATTGTTGACGTTTTGTTGTGCCGAATAACGACGAGAT
bmo-miR-272	AUCCGGACCCGCGUUCUCCGGCCUU	25	2	+	Scaffold017202	TACGTTTCGGACTGGATCCGGACCCGCGTTCTCCGGCCTTCCGCGGATCTTCCTAGCCGTAAGGTCGTGTCGGTTTCGTTTCGTGCGCGATCGGCACGAT
bmo-miR-273	UCACUGGGUGCAUGAUGAUCGU	22	210	-	Scaffold006264	TCTTCTATATCTCTCTCTAATGCAGTCATCATACTCTCAGTTGATATGTGTAACATTCTATCACTGGGTGCATGATGATCGTGGTAGAGAGATCATC
bmo-miR-274	UCACUGGGAAUGUAAUGACUAU	22	29	-	Scaffold006264	ACGTTGTCTACAGTGTCTGTTAATAATAGTTGTTACTTCCTCAGATGACATTATATATTGTCACTGGGAATGTAATGACTATTTTCAACAGACCGTA
bmo-miR-280	UACUAGGUGAACUUUCGGAUGCGGU	25	2	+	Scaffold002644	CTTGTAAGATAGGAATGCCTTTCGATTCTGTATCTTGTGCGGAATGAGCAGTTTCTGTGTTACTAGGTGAACTTTCGGATGCGGTCAGGGTGAAACTAGA
bmo-miR-252a	CUAAGUACUAGUGCCGCAGGA	21	29	-	Scaffold001501	AACTAAACCTTGTTCCTAAGTACTAGTGCCGCAGGAGCGTTTTGTAGTATCTCCTGCTGCCTAAGTGCTTATCAATGAGGGTTTAGTGACGTCAGC
bmo-miR-2c	UCACAGCCAGCUUUGAUGAGCC	22	2	-	Scaffold000226	CTGAGCCCCCATGTCACAACCACCTTGTCGAGTTCTAGCGCTACTCAACGTCGCTTCTGAAAAGATCTGAGTCGAAGGATTCTGAAGTTCATCGCTCATCAAAGCTGGCTGTGATATGGCCAAAGTAAAAACGCATACGACAACCACTTTGTGAGCGACGAAACATTCGCCGCCTAGAAGAGACACTTCTTCTTTTTTTATTTGTCCTATCGGTGATACG
bmo-miR-281	GUAAUCUUUACGAGCGGGCUGA	22	2	+	Scaffold000761	ACGTAATCGCCCGGGATCTGGATGTGGAGTCGCTCGAGGAGTTCATCCGAAGGCTAGCTCGTAATCTTTACGAGCGGGCTGACGGTGAACCCCACGA
bmo-miR-285	CCCUGCGUGUUCUACCAAGUUA	22	29	+	Scaffold003542	ACCGATGAAGTCTTCTAGTTTAGAAGACTTGGTAGAACACGTAGTAAGCAGGTGGAATCTCCCTGCGTGTTCTACCAAGTTATCTAGGTTGGAAATG
bmo-miR-34	UGGCAGUGUGGUUAGCUGGUUGU	23	2	+	Scaffold000369	CAGGGTAGACCGCGTTGGCAGTGTGGTTAGCTGGTTGTGTATGGAAATGACAACAGCCACTAACGACACTGCTCCTGCGTGCACCCTAAATCAACATG
bmo-miR-286	GCAUUCAAAACGCGAGACGCGA	22	2	-	Scaffold004926	TACTGTGGAGCCCCGAGAGTCGGGAGGCTCTAAGCAATGTGACTTTACTAGTGGCGTTTCGCATTCAAAACGCGAGACGCGACGTCGAAGCCCATTT
bmo-miR-287	AUUCGGACGGUAUCAUUAAACUAA	24	2	+	Scaffold018288	CGGGAGACCGTACGAGTTTTATTCGTTTAGAACACGTTCGGACCGCGTATCGTTCCGATCCACGCATTCGGACGGTATCATTAAACTAATCACGCACGC
bmo-miR-288	UAACUCAUUUUCGAACACCCA	21	2	-	Scaffold001646	TTGGCCAAAAAAATGGTGGCCGTTCACGAACGTTCACGAACGAACAATTTTTGTTGGCTTTAACTCATTTTCGAACACCCAAACTCGTAACTGGTT
bmo-miR-289	UCUGAGCACGAGAGCUGGUACUGUG	25	2	+	Scaffold016037	TATAAAAATTATCCATCCATATTGTGTGCCCTACCCTTTATGCTCAAGACCACTTAAAAGTCTGAGCACGAGAGCTGGTACTGTGCCAGAAATTGGATCG
bmo-miR-79	UAAAGCUAGAUUACCAAAGCAU	22	2	-	contig492048	ACTGCCCGGGATTACTTTATGGTCCTAAGAATCAGTACCCCCCGGTGTCGAACGATCTCCTCCCGTACGGCGGCAGTGGCGTTGAGACGGCGCGACGCGATGCTTTGGTAATCTAGCTTTATGAACGGAATGATGTCACGGAGCTAAATCGCCAAAGCGTCGCAGCGCGCCCGGCGGCGGATGCGGCAGGCTGCGGCGGGTGCAGGC
bmo-miR-290	GGACUGGAUCCGGACCCGCGUUCUC	25	2	+	Scaffold017202	CTTACGTTTCGGACTGGATCCGGACCCGCGTTCTCCGGCCTTCCGCGGATCTTCCTAGCCGTAAGGTCGTGTCGGTTTCGTTTCGTGCGCGATCGGCACG
bmo-miR-292	CGUAUGGUCUAGUGGCUAGG	20	2	+	Scaffold000887	CGTTATAAGCTGGAATGGAAGACTGCTTTGCGGTGGAAATGTGCCGAACTGTTGTCAAAAAGTCCCGTATGGTCTAGTGGCTAGGATACCTGGCT
bmo-miR-293	CACGGAGAGUCGCGUGCG	18	2	-	Scaffold020221	TGCGAAACGCGCGCGCGCACACGGCGAAAACGTCGAAACGTCGCGTACACGTCCAAACGTCACGGAGAGTCGCGTGCGCGCGTTCTTGCGGGA
bmo-miR-295	GGGACUCACUGGCGCUGAGUGG	22	2	+	Scaffold011942	TGGGAGTTTGGCACCTCCTGTAATCCGGCTACCCGGAGGTTGGGTACGGAGGATGGTTTGAGGTCGGGACTCACTGGCGCTGAGTGGCCCATGTTGA
bmo-miR-296	UACCUGGCGUAGGGGAUACCGUGA	24	2	+	Scaffold000032	CGGTGACGATACGTTACGTAGTTGATAGACGTTCTCGTATTTCTCTTACTAAATCATACTTACCTGGCGTAGGGGATACCGTGATCATGCACTGCGGAG
bmo-miR-8	UAAUACUGUCAGGUAAAGAUGUCG	24	2	+	Scaffold016584	ACACGACGGAGTAACGGTTCGCATCTTACCGGGCAGCATTAGAGTCCTGTCTATATTTTCTAATACTGTCAGGTAAAGATGTCGTCCGCGCTCCACGTT
bmo-miR-297	UAAGACGAUCGCGCGGGAGACCGUA	25	2	+	Scaffold015648	CGTTCGTCGTGGATTTAAGACGATCGCGCGGGAGACCGTACGAGTTTTATTCGTTTAGAACACGTTCGACCGCGTATCGTTCCGATCCACGCATTCGGAC
bmo-miR-298	CUCAGCCCUGCGCCAGGUGAUUCGU	25	2	-	Scaffold022700	ACGACTTCCGTTCCTGGCGGGGTGTTGTGCTCGGTAGAGCAGCGTCGTGCTGCGATCTGTTGAGACTCAGCCCTGCGCCAGGTGATTCGTCCGAGGACGA
bmo-miR-299	UGUUUUGUUCCGUACGUGACGUCCU	25	2	-	Scaffold001105	ACATATCGCTCCGACGTAACAGTAACAGATTTTCACGAATAGACTGTGTCACTGTGTCTATGTTTTGTTCCGTACGTGACGTCCTTGGGCGACCCAACCG
bmo-miR-300	CGGAACGUUCGUUUCGUGCGUUC	23	2	+	Scaffold018288	GAATGAACGAACGGAGAGATCATCGTTTTCTCTCGGGCGTACGTTTACGTGCGTTCAGATGTTGACGGAACGTTCGTTTCGTGCGTTCGTTCTCCGTC
bmo-miR-301	UUCGUUGUCGUCGAAACCUGCAA	23	2	-	Scaffold001277	ATAAAAGAAGAATCCGCACATTCTTCGGGTTTCGGGACGATGTAACCGTGAATAAATTGGTTCGTTGTCGTCGAAACCTGCAAAATGTTCGTTGAATT
bmo-miR-302	UUAUGGUAGCACCUGAGCUCGUGGA	25	2	+	Scaffold005757	TGCAGCAAGAAATTGTTAAAAAACTAACCCGTTTTACGAGCACCTTAATAGTGCTTGCATTAAATTTATGGTAGCACCTGAGCTCGTGGAAGGAGTTGGC
bmo-miR-304	ACCGAAAACAGCAGGACACUCG	22	2	-	Scaffold009115	CCAACAGAGAAACCTTACGCGAGCTTGCCCGACAAAGAGCTTCTCAACTGCTGGACAAAAACCGAAAACAGCAGGACACTCGAGTAAATGAACGGCG
bmo-miR-305	UCCAUGCCAGUAGCUGCCUGCA	22	2	-	Scaffold005974	TTTATTGCACAATTGAAATGTAAAGTATAGCTAACTTGTGGAAACCCAGCTTCTTTTATCTCCATGCCAGTAGCTGCCTGCACTCCAATTATCTGCA
bmo-miR-306	UGAAUUAAACUUGAGAAUGUGUCGU	25	2	+	Scaffold000783	CCCTCTAACGACGCCCTCAAGTAATGAAATTTATTTACTTCATCGATATCATCATTGTTGTGAATTAAACTTGAGAATGTGTCGTGAAACTCCAACCATC
bmo-miR-309	UACUAUCGGAGUCACCAC	18	2	-	Scaffold017415	GAGGAATGTGTACTATCGGAGTCACCACCAGTCAAATCTATTGTAGGTATGTCACACTCAGAGGTGGTGATCACTGTTCCCGAAGCTGGTTCA
bmo-miR-308	UGUGAACUGCAGGACACAUU	20	23	+	Scaffold003094	GCTCAGTTAAATGCGTTCTTCATTGACCCATAAGCCAGAACAGAGCTAACTGCGCGTCAGTGTGAACTGCAGGACACATTGGTATACTGACATTT
bmo-miR-2	UAUCACAGCCAGCUUUGAUGAGCG	24	2	-	Scaffold000226	TAGGCGGCGAATGTTTCGTCGCTCACAAAGTGGTTGTCGTATGCGTTTTTACTTTGGCCATATCACAGCCAGCTTTGATGAGCGATGAACTTCAGAATC
bmo-miR-310	UGUUUGAACGUCUGCGAUGAUACA	24	2	-	Scaffold019937	GGACTAGTGCGTGTTTGTTTGAACGTCTGCGATGATACAGTTTCGGGCACTCGCAGGACCCGTCTTGAAACACGGACCAAGGAGTCTAGCATGTGTGCG
bmo-miR-311	UGAGGUUGAAAGUCGCACA	19	2	+	Scaffold001980	ATCGCGCTATGGATTTGTACGCCGGTTTATTTAAGAAAGCTGCGTAAGCATATTCGTGCGAGACATGAGGTTGAAAGTCGCACAGTCTTCGGAC
bmo-miR-312	UUGAAAUCCUAUAAGACGCC	20	1	-	Scaffold004539	TGTGGATAGGCGAGTGACGCCAACCCAGGTTGGACGGGTTTATGAATCTTATAAGATTTCTTGAAATCCTATAAGACGCCGGATGCCCGTCTCGT
bmo-miR-313	CUCAGGGAAGCAAGGAA	17	1	-	Scaffold000416	GGGAGTTCGTTCCTACTCAGGGAAGCAAGGAAGCATGTCTTACTCGCACCAGCCGAGTAGCATACACTTACAACATTACTATTATATATAGC
bmo-miR-64	AGGCAAGAAGUUGGCAUAGCU	21	1	-	Scaffold000537	CGCTCGTCTGCCAAACGTTAATTCACTATGTCAATATTGGAACTGCAGTAAGGTCTACCAGCGATTTCACCACAAGAAGTCGAGCCGGTGGCTGGGAAGGCAAGAAGTCGGCATAGCTGTTTGAATAAGATACACGGCTGTGTCACTTCGAGCCAGCTCAATCCGCCGGCTTTCTTCAATTTCAAGATTTGCGGATGCTCCCATATCGTGAAAATTCGGA
bmo-miR-314	CGGGGAGAGAAAUCGACGAGGCU	23	21	+	Scaffold000893	TTTTGTCATTTGTGTCGGGGAGAGAAATCGACGAGGCTGTTTTATTTAGTCAGTCTTTTTCTCTCTCCTATATGAGTGACATAAATTCGTCAAAAGTT
bmo-miR-318	UAUCUGACUGUCGGCGGGCAAUA	23	1	+	Scaffold013985	CGGCTAAGTGATCGGCCGCGGGGTCTCTTACCGTCTACTTTGCCCGTCACAATCACTGTCCAAGTTATCTGACTGTCGGCGGGCAATATGACCGAAGT
bmo-miR-319	CAGAGUAUGGGCAAAACAUG	20	1	-	Scaffold000258	TTCAGCCACCAAATTCAGAGTATGGGCAAAACATGGGATGTGTTTCCTTCTACCAAACGCTAATTCGATCGCCTTAACTATATTGGCTGCGTTGT
bmo-miR-320	UCGAUACAUGGGCGCAGGUGAG	22	1	-	Scaffold020358	TTGAGTGGGACTCTATCGTGAAGTGCTCCTTCACCTGTCTGCCCAAGGCCTCTTCGCGCATCGATACATGGGCGCAGGTGAGGAAGTTGACCTCTTT
bmo-miR-321	GGGAGAAGGGCAGGAGAAUGA	21	1	-	Scaffold013117	TGCGGTGACTGGGAGAAGGGCAGGAGAATGATGATACTATAACAATCAGACGATTCTCATGCTACAAATTCCTTATCAGCTCCTAATCAATTGCAT
bmo-miR-322	GGCGUGGCGCGGCAUCCUGA	20	1	+	Scaffold002078	ACGATGATGAGGCGTGGCGCGGCATCCTGAGTGTGAGGCAGGCAATGGTTATCTGATCATTAGCCATCAATGATCGTTCGCTTCCCTTCACCGGG
bmo-miR-323	AAGGAAGGCAGCAGACG	17	1	-	Scaffold001723	ATAGCTATCATGTCCAAGGAAGGCAGCAGACGCCTACACGTCTTAGTACGTGGCACAAGACGTCAACGTGTTTTAACCGTCCGTACCGTCGT
bmo-miR-324	GCUGUCGCGCGAAGGAUGAGU	21	1	-	Scaffold011488	TTATGGTGAAAGCGAAATAAAATGATGAAGAATAAACCATTCACAGACAGCAGGTGTACCGCTGTCGCGCGAAGGATGAGTTGAAGGTTTTCTTCT
bmo-miR-325	UUAGAUCAGGAAACACACCACCAU	24	1	-	Scaffold010296	CTATATTTCATTAGATCAGGAAACACACCACCATCAATACAGCTACTTGAACGGTAATTCAAAGCTTTTCTTCTTTTGATGGTGAAATGGATCTGCGTC
bmo-miR-278a	UCGGUGGGAUCUUCGUCCGUUU	22	153	-	Scaffold002525	GAAGAACAGTATCAAGTGCTACGCCCGGACGAACTTCCCAGCTCGGCCGACAATCAGGGGTCGGTGGGATCTTCGTCCGTTTGTATCGCTTATACGA
bmo-miR-326	AAGGACGACGAGAGGGUUUU	20	1	+	Scaffold001306	CAAAAAGACGTATTTAAGGACGACGAGAGGGTTTTTGTTTTGCATTCGCGCTACAACTAGCCCTTCCCCTTTGCTTTAAATTCTAGTCTTACCTT
bmo-miR-327	UAAGUAGAAGUCACUUGCAUUUAG	24	1	+	Scaffold005081	CAAATCTCTTGACTAACATGAGACCTACTGTGGCTGGAGCTACTAGTAGTAGCATCACAATAAGTAGAAGTCACTTGCATTTAGTTAGGGGAGGATGAC
bmo-miR-328	AAGGAGGGGCGAACCGGGC	19	1	+	Scaffold009299	CGCACTAAGCCTGGTGTTAATATGGACCCCCCGAAGGAGTTTGGGGGGTGCAGGTTAACTAAGGAGGGGCGAACCGGGCCAGGGGGGAAACCCA
bmo-miR-329	CACGUUCGGACCGCGUAUCGUUC	23	1	+	Scaffold017202	CGTCGTGGCATTTCAAGCACGCATCGCGCGGGAGACCGTACGAGTTTTATTCGTTTAGAACACGTTCGGACCGCGTATCGTTCCGATCCACGCATTCG
bmo-miR-307	UCACAACCUCCUUGAGUGAGCGA	23	19	-	Scaffold000008	AAGATAGCTCGTTCCCGGTTACTCACTCAACCTGGGTGTGATGTGTGCACTCGTTGCTCGGCCCATCACAACCTCCTTGAGTGAGCGATCGTCTATGA
bmo-miR-330	UAAUAUGUAGGUAAGGUAAGUCGGC	25	1	+	Scaffold003883	GGGTTTTGGGGTGTTCCAAATATATATTGGTTATATAATTGACATCCCAGTATTCTCAGGTCTTATAATATGTAGGTAAGGTAAGTCGGCCAATTGGATC
bmo-miR-331	CCAGCCUAGCCGAAUCCGGCAA	22	1	-	Scaffold002025	CGGCCGGTGGTGCGAAGCTACCATCCGCGGGATTAGGCCTGAACGCCTCTAAGGCCGAAGCCAGCCTAGCCGAATCCGGCAAAGATATGCTTACTGT
bmo-miR-332	UUCCUCUACCUGUCACGUCAAUC	23	1	-	Scaffold021586	TATCTCCAGTTTCCTCTACCTGTCACGTCAATCCATTATTCACTGGCGTTAGGTTCTTTAGGAAACCTAAAAATTTTAATTAACTGCATAAGTCAAAT
bmo-miR-333	CAGGUGACUGGGAGAAGGGCA	21	1	-	Scaffold004775	ATGTTGCGCCGACCCCAGGTGACTGGGAGAAGGGCAGGGTAATGATGATCACAAATATATATCTATAGATTTATCTTCTTCTTGCCCTTATCCTAC
bmo-miR-334	UCGACAAGGUGGUUGUGACAUG	22	18	-	Scaffold000226	GAGTAGCGCTAGAACTCGACAAGGTGGTTGTGACATGGGGGCTCAGGATCATATCACAGCCAGCTTTGTTGAGTTCTCGGCTACTATGCACTTCACC
bmo-miR-335	UAGGGAGGGACCGUGGGC	18	1	+	Scaffold011231	GTGGTGGTGGTACTGTAGGGAGGGACCGTGGGCGCGACCGCCACGGTACTTACTGCTGTAACACATTACAGAACTTTACTGATACAATTAATA
bmo-miR-336	UACAACCAGACACGCGGCG	19	1	-	Scaffold005102	CGGTCAACACTACAACCAGACACGCGGCGCCACCCCGAGGACGCCCGACCGACGGGTCGTCGAGGCGAACACCAAGTGTGTCTAGATGTACATT
bmo-miR-337	AUAAAGCUAAUUCACUGAGUGUU	23	1	+	Scaffold008163	TTAAATAGCTCAATTGGAGTATTTGGTGATTCAGCTGATGTGATGAAAACTTTTTAATTCATAAAGCTAATTCACTGAGTGTTCGAGTTGAGTAACGC
bmo-miR-338	UGAGGUAGGAGGUUGUAUAGUA	22	1	-	Scaffold000986	TACCCTCAAATCGGTAATGCTGACCAAATCCGCCGGGGGAAGCCGTCATCAAGGATCCAGCAGTCGTTGTGGCGACCATGGTACTGCCGTCGGCTTGTTGAGGTAGTAGGTTGTATAGTACGGAAATACAACACATAGGTGCGACTGTATAGCCTGCTAACTTTCCGAGCTGACGGAATGACAACGGACTCCGCCAGGAAGAGACTTGGACTACGCGGGA
bmo-miR-339	UGACUGCAAAAUAGGUGAUUCUUG	24	1	+	Scaffold008625	GGAGCTACTAGTAGTAGCATCACAATAAGTAGAAGTCACTTGCATTTAGTTAGGGGAGGATGACTGCAAAATAGGTGATTCTTGATGCAATGCTAAAAA
bmo-miR-340	UACUGUCCAAAGCGGUGCGGA	21	1	-	Scaffold014303	CTGTACACTGTACTGTCCAAAGCGGTGCGGATCTGATCGGACCAACGAGTCTGACTGCGGCCTCTAGATCTGTTGCCTTCAACTTTCCCTGTGATC
bmo-miR-79a	AUAAAGCUAGAUUACCAAAGCAA	23	1	-	contig492048	ACTGCCCGGGATTACTTTATGGTCCTAAGAATCAGTACCCCCCGGTGTCGAACGATCTCCTCCCGTACGGCGGCAGTGGCGTTGAGACGGCGCGACGCGATGCTTTGGTAATCTAGCTTTATGAACGGAATGATGTCACGGAGCTAAATCGCCAAAGCGTCGCAGCGCGCCCGGCGGCGGATGCGGCAGGCTGCGGCGGGTGCAGGC
bmo-miR-341	UGCUAUAGAAAUUUUGGGGCUU	22	1	+	Scaffold003813	CTACTGTCAGCTGGCTTCGTCTAATTAAAAATCCGACTATAGGCAGGGACATGATCCCATTGCTATAGAAATTTTGGGGCTTCTGATCAAAATACCG
bmo-miR-342	CAUCACAGUCAGAGUUCUAGCUA	23	1	+	Scaffold001532	CCAAGAACAAGATCGCGTTTTGTGGCTAGCACTCGACATGTGACCTGTGTTCGGTAATCACATCACAGTCAGAGTTCTAGCTACACGGCGCGGCGCAC
bmo-miR-343	GUCAGUCGAUCCUAAGCUCAA	21	17	+	Scaffold001544	TTGCTCGCAAGTCAGTCGATCCTAAGCTCAATGACAGATCTTATTGTCGATGTGACGTGTGTTTTTGAAGAGTGGGACAGTTGAGACTTTTGCCTC
bmo-miR-344	GGGAGUUUGAGGAACGGGCAA	21	1	+	Scaffold000025	TTTTCAATTACCACTACCACTATGGTGGTCGGTGCTCCCTCGGTTCTTCCCGACACAAAGGGGAGTTTGAGGAACGGGCAAGATTACTTCCGTGAC
bmo-miR-345	ACCCCACUGUUGUAGAAGAUUUGAC	25	1	+	Scaffold009673	GACGACGAAATCGTCGGCGCGCCCATCTACGAGTTTCGTGTATCGAGGCCTCAAACCTCAACCCCACTGTTGTAGAAGATTTGACTTCCTTTTGCCGAAG
bmo-miR-346	UCAGUCUUGUCGAAUGGUGGGUGA	24	1	+	Scaffold008466	GCGCTGTCGCTTGCATCAGTCTTGTCGAATGGTGGGTGAGTTTCGTGTGTGACGTCATTTAGAAGACGACTCGAAGGCTGAATTGAAACGACGCTTATG
bmo-miR-347	GAUUUAAGACGAUCGCGCGGGAGAC	25	1	+	Scaffold018288	GTTCGTCGTGGATTTAAGACGATCGCGCGGGAGACCGTACGAGTTTTATTCGTTTAGAACACGTTCGGACCGCGTATCGTTCCGATCCACGCATTCGGAC
bmo-miR-348	ACGUUUACGUGCGUUCAGAUGUUG	24	1	+	Scaffold018288	TCTCGGGCGTACGTTTACGTGCGTTCAGATGTTGACGGAACGTTCGTTTCGTGCGTTCGTTCTCCGTCGGCACGGTACGTGAACGTTTAACGTCCCGAG
bmo-miR-349	UGACACAGUCUUAGCGUAGCGUU	23	1	-	Scaffold020802	AGTCGAGGAGTGACACAGTCTTAGCGTAGCGTTGATCAAACCCGACTGGCCGCGAGCGGCGGCCGAGTCGTGGCGCAGGCGACGACCAGTACGTACGC
bmo-miR-350	UGGACGUCCGCACUAAGCCUG	21	1	+	Scaffold009299	GTGGTCCATGTTGACTGGACGTCCGCACTAAGCCTGGTGTTAATATGGACCCCCCGAAGGAGTTTGGGGGGTGCAGGTTAACTAAGGAGGGGCGAA
bmo-miR-351	GCCGUGCAGUCUCGGACUAG	20	16	+	Scaffold017202	GCGTCTGTTGTCGCAGCCGTGCAGTCTCGGACTAGTGCGTGTTTGTTTGAACGTCTGCGATGATACAGTTTCGGGCACTCGCAGGACCCGTCTTG
bmo-miR-352	UUGCUGUGGGACGACUGUCGAUGA	24	1	+	Scaffold006006	GTGCCGTAGGGCCAAGAAGCGCGGTTAGTCGGCTGCGATGGTCCTGTTGAGGCTGCGATGCTGGCTTGCTGTGGGACGACTGTCGATGACTTGCTTTTA
bmo-miR-353	GCAUUUGCGGUCAUGUGAGGUUU	23	1	+	Scaffold005723	TATGGGTTAAAACGGTTACCACTTACTATCAAGTAAGGTTTTTTGTATAGCCTCCCAATCGCATTTGCGGTCATGTGAGGTTTACTTTACTTTAAAAA
bmo-miR-354	CGUCGAAAGAAUUGUGGGAUA	21	1	+	Scaffold003209	TCAAAACCGTTAAATCGTCGAAAGAATTGTGGGATAAACTAAGGCAATTATTCGATGATATAGCTTTTGACGAAGAATTAGTCTATGTTCAGCTTA
bmo-miR-355	UCUCCGUCGGCACGGUACGUGAAC	24	1	+	Scaffold018288	TCTCGGGCGTACGTTTACGTGCGTTCAGATGTTGACGGAACGTTCGTTTCGTGCGTTCGTTCTCCGTCGGCACGGTACGTGAACGTTTAACGTCCCGAG
bmo-miR-356	UAGCACCAUGGGAUUCAGCUCA	22	124	+	Scaffold001532	GTCGGGGAGAGCGGTGCGTGGGCTCGGTCGCGAGCTGCCTCCCGTGCGGCTGCAGTGCTCGCGTGTAGCACCATGGGATTCAGCTCACGGCCGCTCC
bmo-miR-358	CCCGAGCGGUCUGAGCAAACUG	22	1	-	Scaffold000909	TTGACAGCAAGGCGACCCGAGCGGTCTGAGCAAACTGTGACAATATCTAGTTTGTTCGCCCCGGCTCGTGTCGCCAAGCGTCACTTACCAACAGCAG
bmo-miR-359	GUACCGAGAGGUCCCGCUUU	20	1	+	Scaffold019845	AAAATGTGTTTTGTGATTTTTTTGTATGGAGCGGGTCACATTAAATTAAATTCCTGCTAAGTACCGAGAGGTCCCGCTTTGAAACTTTATTTTCC
bmo-miR-184	UGGACGGAGAACUGAUAAGGGC	22	634	-	contig42761	CTAGTAGCATAGTAGGAAATTAGGAATAATACTTTTTTAAATTGTTTTTTTTTATATCACCGCGCGCTGATGTCTTCCACGACGACTTAGTACACGGCGTGCCCTTATCAGTTCTCCGTCCAGTAGTTGTAAATACACAGGGCCTGAAGAATGACAAGGGCACGTCACTGCACATTAATCTAGAAGCTTCCGAGTTTCGAAAACGTATTACAGCGCCATCTG
bmo-miR-360	UAGCACGAAUAGCCCUCUUC	20	1	-	Scaffold018832	ATATTATAAATAGCACGAATAGCCCTCTTCTGCAATCACACAACTTCACTCCTCGCGTTCCCGCCATAAAGAAAACTAATATTCGACATAATTTT
bmo-miR-361	GUCAGUAUGGCCGAGCGG	18	1	+	Scaffold005283	GTTTTGACCTTGTGTTGTCAATGATTGTTATGGTTCAGTTTTTCGGCTTACTACGATGCGGTCAGTATGGCCGAGCGGGATGCCTCTGTTCAA
bmo-miR-362	CGGAUCUUCCUAGCCGUAAGGUCG	24	1	+	Scaffold017202	ATGACACTCGCGAAAATCGTCTTACGTTTCGGACTGGATCCGGACCCGCGTTCTCCGGCCTTCCGCGGATCTTCCTAGCCGTAAGGTCGTGTCGGTTTC
bmo-miR-277	UAAAUGCACUAUCUGGUACGACA	23	119	+	contig132079	AATACCGATATCGTCGTTTTGATTACGCCTCGGGGTTCGTGCCAGGAGTGCGTTTGCAAAGAGGCCGACATGTTTGCGTTATTGCAATGTTAACACTGTAAATGCACTATCTGGTACGACATCCCGGGGCGTGTAGCAACACTTCTAACCTGCCACACGGAATTATAAACCGCCAATATATTATGAACTTTAAATTCTTTTTTAAGTGTTATTCATAACG
bmo-miR-363	AAGGUGGGAAACGGGAAC	18	1	+	Scaffold006862	TAAGCCAGTAACAGTGTCTTAGGTCTTACGCTTTTCCCGGGCTTTGTCCAGCAAGGTGGGAAACGGGAACACGGTGTGCAGTCTTCTTTGTTC
bmo-miR-71a	UCUCACUACCUUGUCUUUCAUG	22	14	-	Scaffold011071	ACATCGCAAGATGCTCTCTACCTCTTGAAAGACATGGGTAGTGAGATGTCCCGTACATCTAAAATTCTCACTACCTTGTCTTTCATGCGGATTGGGC
bmo-miR-364	GAGUUCUGACUGGGCGGC	18	1	+	Scaffold005733	GACCATACCAGGCGAAACTTCCAAAATTTTGTTCGCTAGCTCAGCGACTTTGTCCAGCGAGAGTTCTGACTGGGCGGCCAAAATTGCTTGGAG
bmo-miR-365	CCAAACGUAGUGUUAAGGCGCC	22	1	+	Scaffold017202	GCGCTGTGGGATGAACCAAACGTAGTGTTAAGGCGCCTAAAAAACGCTCATGGGACACCATGAAAGGCGTTGGTCGCTCATGACAGCAGGACGGTGG
bmo-miR-366	UCCCAUCCUCGUCGCCA	17	115	-	Scaffold003816	ACCTCTTCCCACTCATCCCATCCTCGTCGCCAATGTTGTGTTAGCGCGTATGTGGATAAGTGATACTCAAGACGACCAGTGACATACTAACA
bmo-miR-336	UACAACCAGACACGCGGCG	19	1	-	Scaffold002421	CGGTCAACACTACAACCAGACACGCGGCGCCACCCCGAGGACGCCCGACCGACGGGTCGTCGAGGCGATCCTAACCCCTCCTGGCTGATATTTT
bmo-miR-352	UUGCUGUGGGACGACUGUCGAUGA	24	1	+	Scaffold012696	GGCTGCGATGCTGGCTTGCTGTGGGACGACTGTCGATGACTTGCTTTTAGCTGCGAGAATTGGGGAATTGTGGTAGCTGAAGTTCTTGATGCGCTGATG
bmo-miR-65	UCGCUGUUUCGCUUCGAGUAGUUCC	25	1	-	Scaffold010201	TAGAACACTTAAACACTTCACAAACACTTTAAAACTCTCAATTCGCTTGAGGTGATCCGTTCGCTGTTTCGCTTCGAGTAGTTCCGATTACTTACTGACT
bmo-miR-89	UUGAGCGGUUGGUGGUGCAA	20	1	-	Scaffold005651	CAACAGTCCAAATACGAATCCTCAAGTTCTTCGGGCACATCACTCGAAATGAGGACTCCATTGAGCGGTTGGTGGTGCAAGGAAAAGTCGAGGGC
bmo-miR-111	UGAAGUUGCGUGCCGUAGGAC	21	1	+	Scaffold011171	GGCGTGATGAGCCAGTGAAGTTGCGTGCCGTAGGACCAGGAAGCGCGGTGAGTCGGCTGCGATGGTCCTGTTGAGGCTGCGATGCTGGCTTGCTGT
bmo-miR-112	GAGGACGUGAUGUUGGCACUG	21	1	-	Scaffold002806	CTATCCTTTACGCCCTCTATACGAACGATATCCCCACTCTGAAGGATAACCTTCGAGAGTGGGAAGAGGACGTGATGTTGGCACTGTTCGCAGACG
bmo-miR-117	GAAAAGGACGAGGUGGCG	18	1	-	Scaffold000993	GACGACGTCATCCTGGAAAAGGACGAGGTGGCGTGGAAACGCTACATGGAGACCTCCGCATGTTGCAAGGCCTCCGAATAGCAAGTGCTTCTC
bmo-miR-135	CGAUAGUCGGAGCAGGGCGU	20	1	+	Scaffold003249	ATCTGGCTCTTCGCACGATAGTCGGAGCAGGGCGTTACGTCAGAAATGACGTAATCGCCCGGGATCTAGATGTGGATCGCTCGAGGAGTTCATTC
bmo-miR-145	AGACGUGGAUGGACGAAGAGGUUGA	25	1	+	Scaffold014913	TTCGAACTTAAATTTATCCGTAGGTTCTAATGTGGACGTCGGTGAGACGGCTATTGGAGCAGACGTGGATGGACGAAGAGGTTGAGGCCACTCCAAATTA
bmo-miR-156	UGAACCGUGAUCUAGUAAACGC	22	1	-	Scaffold003950	TGACCGTGCGTAGAATGAACCGTGATCTAGTAAACGCTGGTAAGCATTTACCACGGTCCGCACATTTAGCTGTCGAGCGTTTGGGTGTCTTCCCTGT
bmo-miR-167	AACUUCGGCUACCACAAUCC	20	1	-	Scaffold007866	CTGGTGACCTGCGACGAGATGTGAACACGCAACCTTCTCATTCATCATCAGTGCATCAATAACTTCGGCTACCACAATCCCGGATTGTCGCAGAT
bmo-miR-189	GAUCCGCCGACGUUACUACAA	21	1	-	Scaffold020292	GTCATCTAGCGATCCGCCGACGTTACTACAATGGCTCGGCGGGCAGCTTCCGGGAAACCAAAGATTTTGGACTCCGGGGGGAGTATGGTTGCAAAG
bmo-miR-190	ACACGUGCAUCACGGCUCCGA	21	1	-	Scaffold021900	TTTTTTCTTAACACGTGCATCACGGCTCCGAAGGTCCGGATATAACTCAGTTCGATGTCGGGGCTCGGAATAGTCTGTAGACGACTTCCGTTCCTG
bmo-miR-191	CAGGAUGGCCGAGCGGUCU	19	1	-	Scaffold003205	TGTTCGTTGTCAGGATGGCCGAGCGGTCTAAGGCGCCAGACTCAAGGTTCCCTTGTCCACGAAAAGTGGATACGAGTTGTTCTGGTCCTCTCTG
bmo-miR-207	CAUAGAUUACCCAACUCAAC	20	1	-	Scaffold011242	TGTATACTTTTTGCAGCAGTAATGGAGGGAAAAATGCAATGACACAGATTATACCTATAACATAGATTACCCAACTCAACATACCGCCCCCCCAA
bmo-miR-226	UACUCAAGACGGCCAGUGACACA	23	1	-	Scaffold015729	GCCGAATATTGCTTAACCCTATCTGCTAACTGTTGTGTTAGCGTGTATGGGGACAAGTGATACTCAAGACGGCCAGTGACACACTAACATTTATTACA
bmo-miR-269	UUAUCUAACGUCGAACCGGUCUCC	24	2	+	Scaffold004328	CAACCGCGGTTTATCTAACGTCGAACCGGTCTCCTCGAACTTAACAACCCAGTTCTTAATCGTTTGAAGAGTTGGAGTGTCGTCAAAGTTGTGTAAACC
bmo-miR-281	GUAAUCUUUACGAGCGGGCUGA	22	2	-	Scaffold001450	GACGTTAATCGCCCGGGATCTGGATGTGGAGTCGCTCGAGGAGTTGTACTCTTTGCACTTGTAATCTTTACGAGCGGGCTGACGTGAACCCCTCGAG
bmo-miR-309	UACUAUCGGAGUCACCAC	18	2	-	Scaffold003328	ATCGAGAGGAATGTGTACTATCGGAGTCACCACCAGTCAAATCAATTGTAGGTATGTCACACTGAGAAGTGGTGATCACTGTTCCCGAAGCTG
bmo-miR-318	UAUCUGACUGUCGGCGGGCAAUA	23	1	-	Scaffold001169	TAATCGGCCGCGGGGTCTCTTTCCTTCTACACACACCCGTCACAATCACTTTGTCCAAGTTATCTGACTGTCGGCGGGCAATATGACTGAAGTAGCTG
bmo-miR-318	UAUCUGACUGUCGGCGGGCAAUA	23	1	-	Scaffold006742	TCACTTTGTCCAAGTTATCTGACTGTCGGCGGGCAATATGACCGAAGTAGCTGAGGATCCTCTGGTACTTTGGTCATATTGCGCTCGGATGCCTTAAT
bmo-miR-318	UAUCUGACUGUCGGCGGGCAAUA	23	1	+	Scaffold006984	GTAATCGACCGCGGGGTCTCTTTCCTTCTACTTTGCCCGTCACAATCACTTGGTCCAAGCTATCTGACTGTCGGCGGGCAATATGAGCGAAGTAGCTG
bmo-miR-321	GGGAGAAGGGCAGGAGAAUGA	21	1	+	Scaffold013776	CGACCCCAGGTGACTGGGAGAAGGGCAGGAGAATGATGATGATATAGTTTCGAAACTGCGTGTCATGTTCATCAGCACCTGATTCAGATTAGCCTT
bmo-miR-321	GGGAGAAGGGCAGGAGAAUGA	21	1	+	Scaffold013273	CGACCCCAGGTGACTGGGAGAAGGGCAGGAGAATGATAATGACTAACAATCGATATGTTTAGGTAATTATAGTTTATGTTCATCCTAGCCTGTAGA
bmo-miR-326	AAGGACGACGAGAGGGUUUU	20	1	-	Scaffold003081	GGTTTGTGAGTGTAGCGCCTTGACCATCTCGTCGTCCTCGCTGTCCAAAAAGACGTCTTTAAGGACGACGAGAGGGTTTTTGTTTTGCATTCGCG
bmo-miR-249	CACGAGACAGGCAACGG	17	3	-	Scaffold001712	CTAACTGGGTTGCCAGTCGCCACCGCCATTCGAGCAGTTGAGGACCGGACGAGATGGCAACAGCTCACGAGACAGGCAACGGTTAAGTTTCA
bmo-miR-299	UGUUUUGUUCCGUACGUGACGUCCU	25	2	+	Scaffold004947	TGGCGCGCTTACGAGTTGACTGTGTCGGATTTTGGCGAATAGACTGTGTCACTGTGTCTATGTTTTGTTCCGTACGTGACGTCCTTGGGCGACCCAACCG
