# Supplementary material for: Insect-Specific microRNA Involved in the Development of the Silkworm Bombyx mori
Source: PLoS One. 2009 Mar 5;4(3):e4677. doi: 10.1371/journal.pone.0004677 (PMC2650705; doi:10.1371/journal.pone.0004677)
Supplement: Table S5 — Comparison of silkworm miRNAs with Yu et al. (0.14 MB XLS) [file pone.0004677.s006.xls]

## Sheet: Details
	Comparison of Identified B. mori miRNAs
Family Name	Zhang Yong		Yu Jun		Zhang Yaozhou
	miRNA Name	miRNA Sequence	miRNA Name	miRNA Sequence	miRNA Name	miRNA Sequence
bmo-bantam	bmo-bantam	UGAGAUCAUCGUGAAAGCUAAUU			bmo-bantam	UGAGAUCAUUGUGAAAGCUAAUU
bmo-let-7	bmo-let-7	UGAGGUAGUAGGUUGUAUAGUA	bmo-let-7	UGAGGUAGUAGGUUGUAUAGU
					bmo-let-7a	GAGGUAGUAGGUUGUAUAGU
					bmo-let-7a*	ACUGUAUAGCCUGCUAACUUU
	bmo-let-7b	UGAGGUAGUAGGUUGUGUGG			bmo-let-7b	AGAGGUAGUAGGUUGCAUAGU
					bmo-let-7c	UGAGGUAGGAGGUUGUAUAGU
	bmo-let-7d	UGAGGUAGUAGGUUGCAUAGUA			bmo-let-7d	UGAGGUAGUAGAUUGUAUAGUU
	bmo-let-7e	UGAGGUAGGAGGUUGUAUAGU
	bmo-let-7f	UGAGGUAGUAGAUUGUAUAG
	bmo-let-7h	UGAGGUAGUAGGUUGUAUAGUC
bmo-miR-1	bmo-miR-1	UGGAAUGUAAAGAAGUAUGGAGCU	bmo-miR-1	UGGAAUGUAAAGAAGUAUGGAG (UGGAAUGUAAAGAAGTGTGGA)	bmo-miR-1	UGGAAUGUAAAGAAGUAUGGAG
					bmo-miR-1*	UUCCGUGCUUCCUUACUUCCCA
bmo-miR-2	bmo-miR-2	UAUCACAGCCAGCUUUGAUGAGCG	bmo-miR-2	GCUCAUCAAAGCUGGCUGUGAUA
	bmo-miR-2a	UCACAGCCAGCUUUGAUGAGCA
					bmo-miR-2a-1	UAUCACAGCCAGCUUUGAUGAGC
					bmo-miR-2a-1*	GGCAUCAAAGUCGGUUUGUCAUA
					bmo-miR-2a-2	UAUCACAGCCAGCUUUGAUGAGC
	bmo-miR-2b	UAUCACAGCCAGCUUUGUUGAGU			bmo-miR-2b	UAUCACAGCCAGCUUUGUUGAGU
	bmo-miR-2c	UCACAGCCAGCUUUGAUGAGCC
bmo-miR-5	bmo-miR-5	UUAACUGAAAGAACUAUGGGUGGUU
bmo-miR-6	bmo-miR-6	CGUUUCGUGCGUUCGUUCUCCG
bmo-miR-7	bmo-miR-7	UGGAAGACUAGUGAUUUUGUUGUU	bmo-miR-7	UGGAAGACUAGUGAUUUUGUUGU (UGGAAGACUAGUGAUUUUGUUGU)	bmo-miR-7	GUAUGGAAGACUAGUGAUUUUGUUGU
bmo-miR-8	bmo-miR-8	UAAUACUGUCAGGUAAAGAUGUCG	bmo-miR-8	UAAUACUGUCAGGUAAAGAUGUC (UAAUACUGUCAGGUAAAGAUGUC)	bmo-miR-8	UAAUACUGUCAGGUAAAGAUGUC
					bmo-miR-8*	GCAUCUUACCGGGCAGCAUUA
bmo-miR-9					bmo-miR-9	UCUUUGGUUAUCUAGCUGUAUGA
					bmo-miR-9*	UCAUAAAGCUAGGUUACCGGAG
			bmo-miR-9a	UCUUUGGUUAUCUAGCUGUAUGA (UCUUUGGUUAUCUAGCUGUAUGA)
			bmo-miR-9b	GCUUUGGUAAUCUAGCUUUAUGA
	bmo-miR-9c	UCUUUGGUAUCCUAGCUGUAGA	bmo-miR-9c	UCUUUGGUAUCCUAGCUGUAG
bmo-miR-10			bmo-miR-10	ACCCUGUAGAUCCGAAUUUGU (UACCCUGUAGAUCCGAAUUUGU)	bmo-miR-10	ACCCUGUAGAUCCGAAUUUGU
					bmo-miR-10*	ACAAAUUCGGUUCUAGAGAGGU
	bmo-miR-10a	UACCCUGUAGAUCCGAAUUUGUUU
	bmo-miR-10c	UACCCUGUAGAUCCGGAUUUGU
bmo-miR-12	bmo-miR-12	GAAGCUCGUCUCUACAGGUAUCU	bmo-miR-12	UGAGUAUUACUUCAGGUACUGGU
bmo-miR-13			bmo-miR-13	UAUCACAGCCAUUUUUGACGAGU (UAUCACAGCCAUUUUUGACGAGUU)
					bmo-miR-13a*	CCUGUCAAAGCGGCGGUGAAA
	bmo-miR-13b	UAUCACAGCCAUUUUUGACGAGUU			bmo-miR-13b	UAUCACAGCCAUUUUUGACGAGU
	bmo-miR-13c	UCGUAAAAAUGGCUGUGUCGUG
bmo-miR-14	bmo-miR-14	UCAGUCUUUUUCUCUCUCCUAU	bmo-miR-14	UCAGUCUUUUUCUCUCUCCUA	bmo-miR-14	UCAGUCUUUUUCUCUCUCCUA
bmo-miR-15	bmo-miR-15	GUUCAUCACGUCGGGGUCACCA
bmo-miR-16	bmo-miR-16	AUAUAACUCAGUUCGAUGUCGGGG
bmo-miR-17	bmo-miR-17	GCCAAUAGAUGUCGGGAGG
bmo-miR-19	bmo-miR-19	GGUUUGAAGGGUGGGGCG
bmo-miR-20	bmo-miR-20	UUGGCCUCAGAUCAGGGAGG
bmo-miR-21	bmo-miR-21	GAUGUUCAGUACGCAUAGGGACU
bmo-miR-23					bmo-miR-23	AUCACAUUGCCAGGGAUUACC
bmo-miR-24	bmo-miR-24	UCUUAAUCGUUUGAAGAGUUGGAGU
bmo-miR-26					bmo-miR-26	UUCAAGUAAUUCAGGAUAGGUU
bmo-miR-27	bmo-miR-27	UAUGGGAUAGAAUAUUAGGUCGAG
bmo-miR-31			bmo-miR-31	GGCAAGAAGUCGGCAUAGCUG (GGCAAGAAGUCGGCAUAGCUGU)	bmo-miR-31	GGCAAGAAGUCGGCAUAGCUG
bmo-miR-33	bmo-miR-33	UCACUGGGUGCAUGAUGAUUGU
			bmo-miR-33a	UGCAUAGUAGUUGCAUUG
			bmo-miR-33b-1	UGCAUUGCUUUUGCAUUGC
			bmo-miR-33b-2	UGCAUUGCUGCUGCAUUGC
bmo-miR-34	bmo-miR-34	UGGCAGUGUGGUUAGCUGGUUGU	bmo-miR-34	UGGCAGUGUGGUUAGCUGGUUG	bmo-miR-34	GGCAGUGUGGUUAGCUGGUUGUGUA
bmo-miR-35	bmo-miR-35	UCUCUGUUGAAGCUGAUGUGU
bmo-miR-36	bmo-miR-36	AGGUCUCCCUCAACAGAGUGAACC
bmo-miR-37	bmo-miR-37	UGCUUGUGCUCGGAGUAUUCCAAU
bmo-miR-41	bmo-miR-41	CGAAGGUCGCGGGUUCGAU	bmo-miR-41	UCACCGGGCGAAAAACUCCC
bmo-miR-46	bmo-miR-46	CAAGUAAAUCUCGUGCGGUUUGU			bmo-miR-46	UGUCAUGGAGUUGCUCUCUUUA
					bmo-miR-46*	UGAAGAGAGCUAUCCGUCGACA
bmo-miR-48	bmo-miR-48	UUGACAAGAGGGAGCCACCG
bmo-miR-49	bmo-miR-49	CACAACGAGAAGCCGGAGA
bmo-miR-50	bmo-miR-50	AGGAAUUCCUAGUAAGCGCGAGUC
bmo-miR-51	bmo-miR-51	UGCGGCCGGUGCCGGGUCUGGUCGA
bmo-miR-52	bmo-miR-52	GGGGGCGUAGCUCAGAUGGUAGAGC
bmo-miR-53	bmo-miR-53	UGAGUCGAAACUGAGCUGAAUG
bmo-miR-55	bmo-miR-55	CGACGUUCGAAGGCGACUG
bmo-miR-56	bmo-miR-56	AUUUAAUAUCGACGACGACGACGG
bmo-miR-57	bmo-miR-57	AGGUAUAUGAGGCGGGACGG
bmo-miR-58	bmo-miR-58	CGUCUUGAAACACGGACCAAGGAGU			bmo-miR-58	UGAGAUCGUUCAGUACGGCAAU
bmo-miR-59	bmo-miR-59	UGACUAGAUUUUCACUUAUCCUC
bmo-miR-60	bmo-miR-60	UGUUGAAAGAGUGUGUGGUCGAAG
bmo-miR-61	bmo-miR-61	UUAGUGUGUGCAGUUAC
bmo-miR-62	bmo-miR-62	UAGCAACGUGGACUGAGGUAUU
bmo-miR-63	bmo-miR-63	UAAUACGAAAUUGACAGUUGACAG
bmo-miR-64	bmo-miR-64	AGGCAAGAAGUUGGCAUAGCU
bmo-miR-65	bmo-miR-65	UCGCUGUUUCGCUUCGAGUAGUUCC
bmo-miR-66	bmo-miR-66	GUGCGAAGCUACCAUCCGCGGG
bmo-miR-67	bmo-miR-67	CCUGGCCGGGAUCACCA
bmo-miR-68	bmo-miR-68	UUCCACAAGGUUCGGUGCU
bmo-miR-69	bmo-miR-69	UGAUGGUGUACCGGGAUCG
bmo-miR-70	bmo-miR-70	UUUAGUGGAUGACCUGGUA
bmo-miR-71			bmo-miR-71	UGAAAGACAUGGGUAGUGA (UGAAAGACAUGGGUAGUGAGAUGU)	bmo-miR-71	UGAAAGACAUGGGUAGUGA
			bmo-miR-71*	UCUCACUACCUUGUCUUUCAUG
	bmo-miR-71a	UCUCACUACCUUGUCUUUCAUG
	bmo-miR-71c	AGUAAGAUAGAGUGGACAC
bmo-miR-72	bmo-miR-72	UCAUCCGGCUCGAAGGACCA	bmo-miR-72	AGGCAGAUGUUCGCAUAG
bmo-miR-73	bmo-miR-73	UGUUUGACAUAUCAGUAGGGACCGA
bmo-miR-74	bmo-miR-74	CAGUGGUAGAAUGCUCGCCUGCC
bmo-miR-75	bmo-miR-75	UCAUUGGCAGAAGCAACCGAA
bmo-miR-76	bmo-miR-76	UGUGGGACGACUGUCGAUGACUUG
bmo-miR-77	bmo-miR-77	GGGAGACCGUACGAGUUUUAUUCG	bmo-miR-77	UCAUCAGGCCAUAGUUGUCCA (UCAUCAGGCCAUAGUUGUCCA)
bmo-miR-79	bmo-miR-79	UAAAGCUAGAUUACCAAAGCAU	bmo-miR-79	UAAAGCUAGAUUACCAAAGCAU	bmo-miR-79	UUCAUAAAGCUAGAUUACCAAAGCAU
	bmo-miR-79a	AUAAAGCUAGAUUACCAAAGCAA
bmo-miR-81					bmo-miR-81	UGAGAUCAUCGUGAAAGCUAGU
bmo-miR-82	bmo-miR-82	UGGUAACUCCACCACCGUUGGCG
bmo-miR-83	bmo-miR-83	UGCUGGAGGCGUGGUCUCGC	bmo-miR-83	UAGCACCAUCUAGAUUCAGUGU
bmo-miR-84	bmo-miR-84	AUCAUAAGACACACGCGGCUCU
bmo-miR-85	bmo-miR-85	UGAUAAAAUUGGUGAAUAGGGGAC
bmo-miR-86	bmo-miR-86	UAACCACGCUCUGCUACCA
bmo-miR-87	bmo-miR-87	GUGAGCAAACUUUCAGGUGUGU	bmo-miR-87	GUGAGCAAACUUUCAGGUGU	bmo-miR-87	UGAGCAAACUUUCAGGUGUGU
bmo-miR-88	bmo-miR-88	AAGAAACCUUUGGACCACUAA
bmo-miR-89	bmo-miR-89	UUGAGCGGUUGGUGGUGCAA
bmo-miR-90	bmo-miR-90	UCUAAGGAAAUUAGGUCGGAUACAU
bmo-miR-91	bmo-miR-91	UCUCUUGACUAACAUGAGACCUAC
bmo-miR-92			bmo-miR-92	AAUUGCACCAAUCCCGGCCUGC (AAUUGCACCAAUCCCGGCCUGC)
	bmo-miR-92a	UAUUGCACCAGUCCCGGCCUAU
	bmo-miR-92b	AAUUGCACCAAUCCCGGCCUGC
bmo-miR-100	bmo-miR-100	GAAAGAAGGCGAAACUGAAC	bmo-miR-100	AACCCGUAGAUCCGAACUUGUG	bmo-miR-100	AACCCGUAAAUCCGAACUUGUG
					bmo-miR-100-like	AACCCGUAGAUCCGAACUUGUG
bmo-miR-101	bmo-miR-101	UCAUUUCAUCCGGGGAUAAC
bmo-miR-102	bmo-miR-102	GCUCAGUGAGCGGUCGAUGU
bmo-miR-103	bmo-miR-103	CUAGUAGCUGAUUUGACUUCCU
bmo-miR-104	bmo-miR-104	CAGGUGGUGGUGUCAGAC
bmo-miR-105	bmo-miR-105	CAAUGGGAACGGGGACG
bmo-miR-106	bmo-miR-106	UACGAACAACUCCUCAAUCUCAG
bmo-miR-107	bmo-miR-107	AGCACAGGAACACAAAGGCAAGGC
bmo-miR-108	bmo-miR-108	GCGAGUGAUGAGAUCGGAUAU
bmo-miR-109	bmo-miR-109	GAGCUUAGUCCUGACCGGCAACCUG
bmo-miR-110	bmo-miR-110	GAGAGUGGGGUGUUGUCGCUGU
bmo-miR-111	bmo-miR-111	UGAAGUUGCGUGCCGUAGGAC
bmo-miR-112	bmo-miR-112	GAGGACGUGAUGUUGGCACUG
bmo-miR-113	bmo-miR-113	UUGAAUGUUUGAAUUGGAGUGU
bmo-miR-114	bmo-miR-114	AGACCUUACAAAAAAAGA
bmo-miR-115	bmo-miR-115	UUACGUAUGUGGUACACGGUGAGCG
bmo-miR-116	bmo-miR-116	UACAAUGUUGUGUAUUGGUCGGUC
bmo-miR-117	bmo-miR-117	GAAAAGGACGAGGUGGCG
bmo-miR-118	bmo-miR-118	UCGACCUGGGCGACUGUUA
bmo-miR-119	bmo-miR-119	UCACUGGGAAUGUAAUAACUAUU
bmo-miR-120	bmo-miR-120	CCUGGGGUGGUGGGGCAAUC
bmo-miR-121	bmo-miR-121	CAAUUGUGAAAGUGUGGUCUUA
bmo-miR-122	bmo-miR-122	AAGAGUUGGAGUGUCGUCAAA
bmo-miR-123	bmo-miR-123	UUGGAACGUGGGUGGGU
bmo-miR-124	bmo-miR-124	UAAGGCACGCGGUGAAUGCCAA	bmo-miR-124	UAAGGCACGCGGUGAAUGCCAAG
bmo-miR-125	bmo-miR-125	UCACACUACGUGAAUGAUCGACAA
bmo-miR-126	bmo-miR-126	UCGCAGCCGUGCAGUCUCG
bmo-miR-127	bmo-miR-127	AAAUAGGCAGGACGGUGGU
bmo-miR-128	bmo-miR-128	AUGCAAUACAAGAUAAUGAGCUCC
bmo-miR-129	bmo-miR-129	GGCGGACGCGAGCUACC
bmo-miR-130	bmo-miR-130	UCCUAAGCCGGGGACUGUGG
bmo-miR-131	bmo-miR-131	UUAAUCAAUAUCUAAGUGGACCAUG
bmo-miR-132	bmo-miR-132	UACUAUGAAAUUUGGAAGGACGUU
bmo-miR-133	bmo-miR-133	UUGGUCCCCUUCAACCAGCUGU	bmo-miR-133	UUUGGUCCCCUUCAACCAGCUG	bmo-miR-133	UUGGUCCCCUUCAACCAGCUGU
bmo-miR-134	bmo-miR-134	UUGUGAAUUUCGUAGGCUUGUCGAC
bmo-miR-135	bmo-miR-135	CGAUAGUCGGAGCAGGGCGU
bmo-miR-136	bmo-miR-136	UUCCGCUCGCUCGUAGGUCACCU
bmo-miR-137	bmo-miR-137	GGGUAGAGAAAAGUGCGU	bmo-miR-137	UUAUUGCUUGAGAAUACACGUA
bmo-miR-138	bmo-miR-138	GUGCAGAUCUUGGUGGUAGUAGCAA	bmo-miR-138	UGCUGGUGUUGUGAAUA
bmo-miR-139	bmo-miR-139	AAGCGGGCUAAAAAUGCUGCUUGA
bmo-miR-140	bmo-miR-140	UCGGCACGGUACGUGAACGUUUAAC
bmo-miR-141	bmo-miR-141	AACCUGACACCACAAUGACGACGC
bmo-miR-142	bmo-miR-142	AGCCACUAACGACACUGCUCCU
bmo-miR-143	bmo-miR-143	AAGCGAAUGAUUAGAGG
bmo-miR-144	bmo-miR-144	GCUUGGAGCCUCCGUCGGUGCAGAU	bmo-miR-144	UACAAUAUACAUGAUGUACUGG
bmo-miR-145	bmo-miR-145	AGACGUGGAUGGACGAAGAGGUUGA
bmo-miR-146	bmo-miR-146	UCAAGUUUUGUGUUCUGGGUCGUAC
bmo-miR-147	bmo-miR-147	UAACAGAUGCGAGACCAUGGUA
bmo-miR-148	bmo-miR-148	UCCCGUACGUUGUCAUCGCC
bmo-miR-149	bmo-miR-149	CUGUAAGCGAGGGUUGGGAUU
bmo-miR-150	bmo-miR-150	UUAGGAACGUGGAGGACAAU
bmo-miR-151	bmo-miR-151	GGUUCAAAUCCGGCUCGAAGGAC
bmo-miR-152	bmo-miR-152	GUGUAGAGCGUGGACUGUAA
bmo-miR-153	bmo-miR-153	UAUCUGUGUUCUGGGUCUGU
bmo-miR-154	bmo-miR-154	UCACUGGGUGUAUGAUGAUUGUG
bmo-miR-155	bmo-miR-155	GACGACGACGACGGUGCGAAG
bmo-miR-156	bmo-miR-156	UGAACCGUGAUCUAGUAAACGC
bmo-miR-157	bmo-miR-157	UGUCCUGUCACGGUCGCCA
bmo-miR-158	bmo-miR-158	GCCGGUGGUGCGAAGCUACCAU
bmo-miR-159	bmo-miR-159	UUUCGAUCACCGGAGGA
bmo-miR-160	bmo-miR-160	ACUGAUGGCUUGUCGUUGCGAUA
bmo-miR-161	bmo-miR-161	GACAGCCCGACCAAUAUA
bmo-miR-162	bmo-miR-162	GGAACCGCAGUUUCGGACAUUUG
bmo-miR-163	bmo-miR-163	AUGACACUCAUACACCGUUG
bmo-miR-164	bmo-miR-164	ACCCUGAGCGUGAGGCUGGC
bmo-miR-165	bmo-miR-165	CUGGUCGAGAUCGGGGGC
bmo-miR-166	bmo-miR-166	GCUCUGAGGACCGGGGCGUGUCG
bmo-miR-167	bmo-miR-167	AACUUCGGCUACCACAAUCC
bmo-miR-168	bmo-miR-168	GUCGAUCCUAAGCUCAAGGAGA
bmo-miR-169	bmo-miR-169	CGUUUAACGUCCCGAGAAGA
bmo-miR-170	bmo-miR-170	CGGCUCCGAAGGUCCGGAUA
bmo-miR-171	bmo-miR-171	AUGAACACGCGCCCGGCCCG
bmo-miR-172	bmo-miR-172	CUUUCAGCUGUAGUAUAGGGGGCCU
bmo-miR-173	bmo-miR-173	CCACCAGGAGUGGAGCCUG
bmo-miR-174	bmo-miR-174	UGGGAAGUGCAGGUUAA
bmo-miR-175	bmo-miR-175	GAAUUGACGGAAGGGCACCAC
bmo-miR-176	bmo-miR-176	GCAUCGCGUCUACUCCACUC
bmo-miR-177	bmo-miR-177	AUCACUGGGUGUAUGAAGAUUGU
bmo-miR-178	bmo-miR-178	AGUUGGUAGAGCGGUGGACUGU
bmo-miR-179	bmo-miR-179	UAAGGCUAAAUAUGACCGC
bmo-miR-180	bmo-miR-180	UCAAAAGGUUUUCGAGGUGU
bmo-miR-181	bmo-miR-181	UCUCUCUGGACACGGUUAUCC
bmo-miR-182	bmo-miR-182	GAAACUUAAAGGAAUUGACGGAAG
bmo-miR-183	bmo-miR-183	ACAGUUUCGGGCACUCGCAGGA			bmo-miR-183	UAUGGCACUGGUAGAAUUCACUG
bmo-miR-184	bmo-miR-184	UGGACGGAGAACUGAUAAGGGC	bmo-miR-184	UGGACGGAGAACUGAUAAGGGC	bmo-miR-184	ACUGGACGGAGAACUGAUAAGGGC
bmo-miR-185	bmo-miR-185	CAAAGCUGAAACUUAAAGGAAUUGA
bmo-miR-186	bmo-miR-186	UAAGGUGAUGCAAUCGGAACU
bmo-miR-187	bmo-miR-187	AGUACGUGAAACCGUUCAGGGGU			bmo-miR-187	UCGUGUCUUGUGUUGCAGCCG
bmo-miR-188	bmo-miR-188	AGCAGGAACGAGUCAGC
bmo-miR-189	bmo-miR-189	GAUCCGCCGACGUUACUACAA
bmo-miR-190	bmo-miR-190	ACACGUGCAUCACGGCUCCGA	bmo-miR-190	AGAUAUGUUUGAUAUUCUUGGUUGUU
bmo-miR-191	bmo-miR-191	CAGGAUGGCCGAGCGGUCU
bmo-miR-192	bmo-miR-192	AAUCCUACCGGCUGCGCCA
bmo-miR-193	bmo-miR-193	AAUACUAGGGCGGACUGAUGGCA
bmo-miR-194	bmo-miR-194	GGAGUAUGGUUGCAAAGCUGAA
bmo-miR-195	bmo-miR-195	UUACGGUCGGUCCCAGGUUC
bmo-miR-196	bmo-miR-196	CAAUGCGUUAGAAGGAUUGACAGCU
bmo-miR-197	bmo-miR-197	GAUUCCCGGGCAGUGCA
bmo-miR-198	bmo-miR-198	UGCGGAAGGAUCAUUAACGUG	bmo-miR-198	GGUCGAGAGGGGAAAUAG
bmo-miR-199	bmo-miR-199	GGCGCUGAGUGGCCCAUGU
bmo-miR-200	bmo-miR-200b*	CAUCUUACCGGGCAGCAUUAGAGUC
bmo-miR-201	bmo-miR-201	UAAACCUGCGAAACUCGAA
bmo-miR-202	bmo-miR-202	AGUCACCUACGAGAUCGACGCG
bmo-miR-203	bmo-miR-203	AAACAAAUGUUGUGUAGGACAGCA
bmo-miR-204	bmo-miR-204	UCGGACCGCGUAUCGUUCCGAUCCA
bmo-miR-205	bmo-miR-205	UGAGGUCGGGACUCACUGGCGCU
bmo-miR-206	bmo-miR-206	UCACUGGGAAUGUAAUAGAUAU			bmo-miR-206	UGGAAUGUAAGGAAGUGUGUGG
bmo-miR-207	bmo-miR-207	CAUAGAUUACCCAACUCAAC
bmo-miR-208	bmo-miR-208	GUGGAAUGAAGGUGGUGCUA
bmo-miR-209	bmo-miR-209	CGCGGCAUCCUGAGCGUGAGGC
bmo-miR-210	bmo-miR-210	UACUAUUCGUUAGUGGAAGGGUUUC	bmo-miR-210	UUGUGCGUGUGACAGCGGCUA	bmo-miR-210	UUGUGCGUGUGACAGCGGCU
bmo-miR-211	bmo-miR-211	GUUUGGUCGGGAAGCGG
bmo-miR-212	bmo-miR-212	UGAGUCGAGACUGAGCUUGAAUGU
bmo-miR-213	bmo-miR-213	AUUAGCCAUCAAUGAUCGUUCGCU
bmo-miR-214	bmo-miR-214	CGUUUAGAACACGUUCGGACCGCGU			bmo-miR-214	ACAGCAGGCACAGACAGGCAG
bmo-miR-215	bmo-miR-215	UAGAUCAAGAUAGCUGGCGU
bmo-miR-216	bmo-miR-216	AACGCUCGACGUUCGCUCAGGGAGG
bmo-miR-217	bmo-miR-217	CCUCCUGUAAUCCGGCUACCC
bmo-miR-218	bmo-miR-218	CAAUAUGACUACAAGGCAAAUC
bmo-miR-219	bmo-miR-219	GCAGGAUGGACCGAGAGG
bmo-miR-220	bmo-miR-220	AUGGAUACUGGAAGGCAUAU
bmo-miR-221	bmo-miR-221	UAGAACUGGGGGUACUUGUCGAAGU
bmo-miR-222	bmo-miR-222	UAUCCGCGAGACACGUACGG
bmo-miR-223	bmo-miR-223	UUUGAAUUUCAACAUGUGGUAGCUC
bmo-miR-224	bmo-miR-224	GAGACUCAGCCCUGCGCCAGGUGAU	bmo-miR-224	UAAGUCACUAGUUGUUCCGU
bmo-miR-225	bmo-miR-225	UCACAAACUCCACGAGCGACUC
bmo-miR-226	bmo-miR-226	UACUCAAGACGGCCAGUGACACA
bmo-miR-227	bmo-miR-227	UGGCAUCAAAGUCGGUUUGUCAU
bmo-miR-228	bmo-miR-228	GUGCGACGACUCGACACAGAC			bmo-miR-228	AAUGGCACUGCAUGAAUUCACGG
bmo-miR-229	bmo-miR-229	ACUGCUCAGUACGAGAGGAACCGCA
bmo-miR-230	bmo-miR-230	CUCGGUUGGGCGGAAGCGGUGCGCG
bmo-miR-231	bmo-miR-231	GUCUCGGACUAGUGCGUGUUUGUUU
bmo-miR-232	bmo-miR-232	UAAGUAGAAGUUACUUGCAUUUAGU
bmo-miR-233	bmo-miR-233	GGAGGACGUGGAGGAGGGCUC
bmo-miR-234	bmo-miR-234	UAAUGUGAUCGUACAACCGGA
bmo-miR-235	bmo-miR-235	GUAGUCAGGACGCCGAGCAAG
bmo-miR-236	bmo-miR-236	UUUAGAAUCGACCUAGGCAA
bmo-miR-237	bmo-miR-237	GGGUGUUGUGCUCGGUAGAGCAGCG
bmo-miR-238	bmo-miR-238	UUUGUUCGCCCCGGCUCGUGUCG
bmo-miR-239	bmo-miR-239	CAAAUUCGGUUCUAGAGAGGUUUG	bmo-miR-239	UUUGUACUAGAAAAAAGUACUG
bmo-miR-240	bmo-miR-240	CUCCUCAAAGGGGUAGGACAU
bmo-miR-241	bmo-miR-241	CCGUAACGAGUAGGACGUGCGCGAC
bmo-miR-242	bmo-miR-242	UCGGUAGUAUAGUGGUCAGUAUCCC
bmo-miR-243	bmo-miR-243	CAGAGUACGCAAAAAAACAAUUU			bmo-miR-243	CGGUACGAUCGCGGCGGGAUAUC
bmo-miR-244	bmo-miR-244	AUCGGUGGUUCAGUGGUAGAAUGCU
bmo-miR-245	bmo-miR-245	GAGGUGUAGCAUAAGUGGGAGAUCG
bmo-miR-246	bmo-miR-246	ACCUAGUCUGCGGUCAGG
bmo-miR-247	bmo-miR-247	UAAGCCGUAACGAGUAGGACGUGCG
bmo-miR-248	bmo-miR-248	UGAGAUUCAACUCCUCCAACUUAA
bmo-miR-249	bmo-miR-249	CACGAGACAGGCAACGG
bmo-miR-250	bmo-miR-250	UAUUUUCAAGUGGCUGGACAUC
bmo-miR-251	bmo-miR-251	UGAGUUCUGGACCUGGAGCGUA
bmo-miR-252	bmo-miR-252	UAAGUACUAGUGCCGCAGGU			bmo-miR-252	UAAGUAGUAGUGCCGCAGGUAAC
	bmo-miR-252a	CUAAGUACUAGUGCCGCAGGA
bmo-miR-253	bmo-miR-253	UGGUUGUUUGAUGCGUGUUGUCCU
bmo-miR-254	bmo-miR-254	UGUGAUGUGACGUAGUGGAAGU
bmo-miR-255	bmo-miR-255	UGUCGAUAAGGCGAGUGACG
bmo-miR-256	bmo-miR-256	CCGGAAGCAAACAUGUCAACGAC
bmo-miR-257	bmo-miR-257	UAGAUUGAUAUGGUAUACGGUGUAG
bmo-miR-258	bmo-miR-258	CGGGGUGUUGUGCUCGGUAGAGCAG
bmo-miR-259	bmo-miR-259	CUAGGUACUGGCUUGUGGUAUAGC
bmo-miR-260	bmo-miR-260	UAGCUGUGCUAUAGCAUUACUGACG
bmo-miR-261	bmo-miR-261	UCACUGGGAAUGUAAUAGCUAUU	bmo-miR-261	UAGCUAUUUAGUUUUCACG
bmo-miR-262	bmo-miR-262	UAUUACUCUGUCCGAAGUUGCGCGC
bmo-miR-263			bmo-miR-263a	AAUGGCACUGGAAGAAUUCAC (AAUGGCACUGGAAGAAUUCACGGG, AAUGGCACUGGAAGAAUUCACGG, AAUGGCACUGGAAGAAUUCACG, AUGGCACUGGAAGAAUUCACG, AAUGGCACUGGAAGAAUUCA)	bmo-miR-263a	AAUGGCACUGGAAGAAUUCAC
			bmo-miR-263a*	CUCUUAGUGGCAUCAC
	bmo-miR-263b	CUUGGCACUGGGAGAAUUCAC	bmo-miR-263b	CUUGGCACUGGGAGAAUUCAC (CUUGGCACUGGGAGAAUUCA)	bmo-miR-263b	CUUGGCACUGGGAGAAUUCACAG
					bmo-miR-263b*	CGUGAAUUUCCCGAUGCCUUA
bmo-miR-264	bmo-miR-264	CCGUUCCUGGCGGGGUGUUGUGCUC
bmo-miR-265	bmo-miR-265	UGAUACGGUGACUCGCUCG
bmo-miR-266	bmo-miR-266	UGAACGUCAAAAGAACUACCG
bmo-miR-267	bmo-miR-267	UAGACAAGGAACGGGCUUAC
bmo-miR-269	bmo-miR-269	UUAUCUAACGUCGAACCGGUCUCC
bmo-miR-270	bmo-miR-270	UACGAUAUUGAUGAUGAGAGCAGC
bmo-miR-271	bmo-miR-271	UACGACGAUGCGACAAAUAUGACA
bmo-miR-272	bmo-miR-272	AUCCGGACCCGCGUUCUCCGGCCUU
bmo-miR-273	bmo-miR-273	UCACUGGGUGCAUGAUGAUCGU
bmo-miR-274	bmo-miR-274	UCACUGGGAAUGUAAUGACUAU
bmo-miR-275	bmo-miR-275	UCAGGUACCUGAAGUAGCGCGCGG	bmo-miR-275	UCAGGUACCUGAAGUAGCGCGCG (UCAGGUACCUGAAGUAUCGCG)	bmo-miR-275	AGUCAGGUACCUGAAGUAGCGCGCG
bmo-miR-276			bmo-miR-276	AGCGAGGUAUAGAGUUCCUACG
	bmo-miR-276a	UAGGAACUUCAUACCGUGCUCUU			bmo-miR-276a	UAGGAACUUCAUACCGUGCUCU
					bmo-miR-276a*	(C)AGCGAGGUAUAGAGUUCCUA(CG)
					bmo-miR-276b	UAGGAACUUAAUACCGUGCUCU
bmo-miR-277	bmo-miR-277	UAAAUGCACUAUCUGGUACGACA	bmo-miR-277	UAAAUGCACUAUCUGGUACGACA	bmo-miR-277	UAAAUGCACUAUCUGGUACGACA
bmo-miR-278	bmo-miR-278	UCGGUGGGAUUUUCGUCCGUUU	bmo-miR-278	UCGGUGGGAUCUUCGUCCGUUU
	bmo-miR-278a	UCGGUGGGAUCUUCGUCCGUUU
bmo-miR-279	bmo-miR-279	GAGUCGGGAGGCUCUAAACAAUGU	bmo-miR-279	UGACUAGAUCCACACUCAU (UGACUAGAUCCACACUCAU)	bmo-miR-279	UGACUAGAUCCACACUCAU
					bmo-miR-279*	AUGAGUGGAGGUUUAGUGCA
bmo-miR-280	bmo-miR-280	UACUAGGUGAACUUUCGGAUGCGGU
bmo-miR-281	bmo-miR-281	CUGUCAUGGAGUUGCUCUCUUUA, GUAAUCUUUACGAGCGGGCUGA	bmo-miR-281	UGUCAUGGAGUUGCUCUCUUU
	bmo-miR-281-1*	AAGAGAGCUGUCCGUCGACAGUA
	bmo-miR-281-2*	AAGAGAGCUAUCCGUCGACAGUAUU
					bmo-miR-281a	ACUGUCAUGGAGUUGCUCUCUU
					bmo-miR-281a*	AAGAGAGCUAUCCGUCGACAGU
					bmo-miR-281b*	AAGAGAGCUGUCCGUCGACAGU
bmo-miR-282	bmo-miR-282	UAGCCUCUCCUUGGCUUUGUCUG	bmo-miR-282	ACCUAGCCUCUCCUUGGCUUUGUCUGU	bmo-miR-282	UAGCCUCUCCUUGGCUUUGUCUG
			bmo-miR-282*	GACAUAGCCUGAUAGAGGUUACG, ACAUAGCCUGAUAGAGGUUACG
bmo-miR-283	bmo-miR-283	AAAUAUCAGCUGGUAAUUCUGGG	bmo-miR-283	UAAAUAUCAGCUGGUAAUUCU	bmo-miR-283	UAAAUAUCAGCUGGUAAUUCUGGG
bmo-miR-285	bmo-miR-285	CCCUGCGUGUUCUACCAAGUUA	bmo-miR-285	UAGCACCAUUCGAAUUCAGUGC (UAGCACCAUUCGAAUUCAGUGC)
bmo-miR-286	bmo-miR-286	GCAUUCAAAACGCGAGACGCGA
bmo-miR-287	bmo-miR-287	AUUCGGACGGUAUCAUUAAACUAA
bmo-miR-288	bmo-miR-288	UAACUCAUUUUCGAACACCCA	bmo-miR-288	UUUCAUGUCAUUUCAUUUCAUG
bmo-miR-289	bmo-miR-289	UCUGAGCACGAGAGCUGGUACUGUG			bmo-miR-289	UAAAUAUUUAAGUGGAGCCUGCGACU
bmo-miR-290	bmo-miR-290	GGACUGGAUCCGGACCCGCGUUCUC
bmo-miR-291	bmo-miR-291	UGCAUACAUCAAUGACUCUGCUUGG	bmo-miR-291	AAAGUGCAUCAUUUUGUUUGU
bmo-miR-292	bmo-miR-292	CGUAUGGUCUAGUGGCUAGG
bmo-miR-293	bmo-miR-293	CACGGAGAGUCGCGUGCG
bmo-miR-294	bmo-miR-294	GCGUUGGUGGUGUAAUGGUCAGCAU
bmo-miR-295	bmo-miR-295	GGGACUCACUGGCGCUGAGUGG
bmo-miR-296	bmo-miR-296	UACCUGGCGUAGGGGAUACCGUGA
bmo-miR-297	bmo-miR-297	UAAGACGAUCGCGCGGGAGACCGUA
			bmo-miR-297a	AUGUAUGUAUGUAUGUAUGCAUG
			bmo-miR-297b	AUGUGUGUGUGCAUGUGUAUGU
			bmo-miR-297c	AUGUAUGUGUGUAUGUAUAUGU
bmo-miR-298	bmo-miR-298	CUCAGCCCUGCGCCAGGUGAUUCGU
bmo-miR-299	bmo-miR-299	UGUUUUGUUCCGUACGUGACGUCCU
bmo-miR-300	bmo-miR-300	CGGAACGUUCGUUUCGUGCGUUC
bmo-miR-301	bmo-miR-301	UUCGUUGUCGUCGAAACCUGCAA
bmo-miR-302	bmo-miR-302	UUAUGGUAGCACCUGAGCUCGUGGA
bmo-miR-303	bmo-miR-303	AAAGCUCGUCUCUACAGGUAUA
bmo-miR-304	bmo-miR-304	ACCGAAAACAGCAGGACACUCG
bmo-miR-305	bmo-miR-305	UCCAUGCCAGUAGCUGCCUGCA	bmo-miR-305	AUUGUACUUCAUCAGGUGCUCUG	bmo-miR-305	UGUACUUCAUCAGGUGCUCUGG
					bmo-miR-305*	CAGGCGCUUGUUGGAGUACACU
bmo-miR-306	bmo-miR-306	UGAAUUAAACUUGAGAAUGUGUCGU	bmo-miR-306	UCAGGUACUAGGUGACUCUGA
bmo-miR-307	bmo-miR-307	UCACAACCUCCUUGAGUGAGCGA	bmo-miR-307	UCACAACCUCCUUGAGUGAG	bmo-miR-307	CAUCACAACCUCCUUGAGUGAGCGAU
bmo-miR-308	bmo-miR-308	UGUGAACUGCAGGACACAUU
bmo-miR-309	bmo-miR-309	UACUAUCGGAGUCACCAC
bmo-miR-310	bmo-miR-310	UGUUUGAACGUCUGCGAUGAUACA
bmo-miR-311	bmo-miR-311	UGAGGUUGAAAGUCGCACA
bmo-miR-312	bmo-miR-312	UUGAAAUCCUAUAAGACGCC
bmo-miR-313	bmo-miR-313	CUCAGGGAAGCAAGGAA
bmo-miR-314	bmo-miR-314	CGGGGAGAGAAAUCGACGAGGCU
bmo-miR-315	bmo-miR-315	UCCCUGGUUGAUCCUGCCAGUAGUU
bmo-miR-316	bmo-miR-316	AACAAGAGAAUGGAAGUGACAA
bmo-miR-317	bmo-miR-317	UGAACACAGCUGGUGGUAUCUCAGU	bmo-miR-317	AGUGAACACAGCUGGUGGUAU, UGAACACAGCUGGUGGUA	bmo-miR-317	AGUGAACACAGCUGGUGGUAUC
bmo-miR-318	bmo-miR-318	UAUCUGACUGUCGGCGGGCAAUA
bmo-miR-319	bmo-miR-319	CAGAGUAUGGGCAAAACAUG
bmo-miR-320	bmo-miR-320	UCGAUACAUGGGCGCAGGUGAG
bmo-miR-321	bmo-miR-321	GGGAGAAGGGCAGGAGAAUGA
bmo-miR-322	bmo-miR-322	GGCGUGGCGCGGCAUCCUGA
bmo-miR-323	bmo-miR-323	AAGGAAGGCAGCAGACG
bmo-miR-324	bmo-miR-324	GCUGUCGCGCGAAGGAUGAGU
			bmo-miR-324-3p	CUGCCCGAGGUGCUGCUGG
bmo-miR-325	bmo-miR-325	UUAGAUCAGGAAACACACCACCAU
bmo-miR-326	bmo-miR-326	AAGGACGACGAGAGGGUUUU
bmo-miR-327	bmo-miR-327	UAAGUAGAAGUCACUUGCAUUUAG
bmo-miR-328	bmo-miR-328	AAGGAGGGGCGAACCGGGC
bmo-miR-329	bmo-miR-329	CACGUUCGGACCGCGUAUCGUUC
bmo-miR-330	bmo-miR-330	UAAUAUGUAGGUAAGGUAAGUCGGC
bmo-miR-331	bmo-miR-331	CCAGCCUAGCCGAAUCCGGCAA
bmo-miR-332	bmo-miR-332	UUCCUCUACCUGUCACGUCAAUC
bmo-miR-333	bmo-miR-333	CAGGUGACUGGGAGAAGGGCA
bmo-miR-334	bmo-miR-334	UCGACAAGGUGGUUGUGACAUG
bmo-miR-335	bmo-miR-335	UAGGGAGGGACCGUGGGC
bmo-miR-336	bmo-miR-336	UACAACCAGACACGCGGCG
bmo-miR-337	bmo-miR-337	AUAAAGCUAAUUCACUGAGUGUU
bmo-miR-338	bmo-miR-338	UGAGGUAGGAGGUUGUAUAGUA
bmo-miR-339	bmo-miR-339	UGACUGCAAAAUAGGUGAUUCUUG
bmo-miR-340	bmo-miR-340	UACUGUCCAAAGCGGUGCGGA
bmo-miR-341	bmo-miR-341	UGCUAUAGAAAUUUUGGGGCUU	bmo-miR-341	UCGGUCGGUCGGUCGGUCGGU
bmo-miR-342	bmo-miR-342	CAUCACAGUCAGAGUUCUAGCUA
bmo-miR-343	bmo-miR-343	GUCAGUCGAUCCUAAGCUCAA
bmo-miR-344	bmo-miR-344	GGGAGUUUGAGGAACGGGCAA
bmo-miR-345	bmo-miR-345	ACCCCACUGUUGUAGAAGAUUUGAC
bmo-miR-346	bmo-miR-346	UCAGUCUUGUCGAAUGGUGGGUGA
bmo-miR-347	bmo-miR-347	GAUUUAAGACGAUCGCGCGGGAGAC
bmo-miR-348	bmo-miR-348	ACGUUUACGUGCGUUCAGAUGUUG
bmo-miR-349	bmo-miR-349	UGACACAGUCUUAGCGUAGCGUU
bmo-miR-350	bmo-miR-350	UGGACGUCCGCACUAAGCCUG
bmo-miR-351	bmo-miR-351	GCCGUGCAGUCUCGGACUAG
bmo-miR-352	bmo-miR-352	UUGCUGUGGGACGACUGUCGAUGA
bmo-miR-353	bmo-miR-353	GCAUUUGCGGUCAUGUGAGGUUU
bmo-miR-354	bmo-miR-354	CGUCGAAAGAAUUGUGGGAUA
bmo-miR-355	bmo-miR-355	UCUCCGUCGGCACGGUACGUGAAC
bmo-miR-356	bmo-miR-356	UAGCACCAUGGGAUUCAGCUCA
bmo-miR-357	bmo-miR-357	UUUGUGAAACGGCAAAGACUCACU
bmo-miR-358	bmo-miR-358	CCCGAGCGGUCUGAGCAAACUG
bmo-miR-359	bmo-miR-359	GUACCGAGAGGUCCCGCUUU
bmo-miR-360	bmo-miR-360	UAGCACGAAUAGCCCUCUUC
bmo-miR-361	bmo-miR-361	GUCAGUAUGGCCGAGCGG
bmo-miR-362	bmo-miR-362	CGGAUCUUCCUAGCCGUAAGGUCG
bmo-miR-363	bmo-miR-363	AAGGUGGGAAACGGGAAC
bmo-miR-364	bmo-miR-364	GAGUUCUGACUGGGCGGC
bmo-miR-365	bmo-miR-365	CCAAACGUAGUGUUAAGGCGCC
bmo-miR-366	bmo-miR-366	UCCCAUCCUCGUCGCCA
bmo-miR-384			bmo-miR-384	UGUAUACAAUUCCUAGGAAAUGU
bmo-miR-409			bmo-miR-409	GGUUACCCGAGCACCUUUG
bmo-miR-412			bmo-miR-412	UUCACCCGGUCCACUAGCC
bmo-miR-450			bmo-miR-450	UUUUGCAGUAAAUUCCUGAAUA
bmo-miR-466			bmo-miR-466a	AUAUAUUCACACACACAUAAGA
			bmo-miR-466b	UAUAAAUACACGCACACAUA
			bmo-miR-466c	UACACACACAUGCACACACA
			bmo-miR-466d-1	UAUGUAUGUGUAUAUGUACAUA
			bmo-miR-466d-2	UAUGUGUGUGUAUGUGUACAUA
			bmo-miR-466d-3	UAUGUGUGUGUAAUGUACAUA
			bmo-miR-466e-1	AUACACACACACACACACAC
			bmo-miR-466e-10	AUACACACACACACACACAC
			bmo-miR-466e-11	AUACACACACACACACACAC
			bmo-miR-466e-12	AUACACACACACACACACAC
			bmo-miR-466e-13	CAUACACACACACACACACA
			bmo-miR-466e-14	CAUACACACACACACACACA
			bmo-miR-466e-15	AUACACACACACACACACAC
			bmo-miR-466e-16	CAUACACACACACAAACACAC
			bmo-miR-466e-2	CAUACACACACACACACACAC
			bmo-miR-466e-3	AUACACACACACACACACAC
			bmo-miR-466e-4	AUACACACACACACACACAC
			bmo-miR-466e-5	AUACACACACACACACACAC
			bmo-miR-466e-6	CAUACACACACACACACACAC
			bmo-miR-466e-7	AUACACACACACACACACAC
			bmo-miR-466e-8	CAUACACACACACACACACAC
			bmo-miR-466e-9	CAUACACACACACACACACAC
			bmo-miR-466f-1	UGUGUGCAUGUGCGUGUGUGU
			bmo-miR-466f-2	UGUGUGCAUGUGUGUGUGUGUA
bmo-miR-489					bmo-miR-489	AGUGACAUCACAUAUACGGCAGC
bmo-miR-548			bmo-miR-548	AAAAGUCAUUUUGGUUUUUGCC
bmo-miR-558			bmo-miR-558-1	UGAGCUACUGUACCAAAAU
			bmo-miR-558-2	GAGCUUCUGUACCAAAAU
bmo-miR-566			bmo-miR-566	GGCGCGUGUGAUCCCAAC
bmo-miR-574			bmo-miR-574-1	CACGCGCAUGCACACACACACA
			bmo-miR-574-2	CACGCACAUACACACACCCACA
bmo-miR-580			bmo-miR-580	UUGAUAAUUAUGAAUCAUUAGG
bmo-miR-581			bmo-miR-581	UCUUGUGUGCUCUAGAUCAG
bmo-miR-599			bmo-miR-599	GUUGUGUCAUUUUAUCAAA
bmo-miR-606			bmo-miR-606	AAACUCCUGAAAAUCAAAGA
bmo-miR-608					bmo-miR-608	AGGGGUGGUGUUGGGACAGCUCCGU
bmo-miR-620			bmo-miR-620	AUGGAGAUGGAUAUAGAAA
bmo-miR-638					bmo-miR-638	AGGGAUCGCGGGCGGGUGGCGGCCU
bmo-miR-646			bmo-miR-646	AAGCAGCUGCCUAUGAGG
bmo-miR-669			bmo-miR-669-1	AUAGUUGUGUGUGUAUGUGUGU
			bmo-miR-669-2	AUAGUUGUGUGUGUGUGUGUGU
bmo-miR-684			bmo-miR-684	AGUUUUCCCUUCCAGUCA
bmo-miR-685			bmo-miR-685	CAAUAGCUGAGGUGAGGCAC
bmo-miR-694			bmo-miR-694	UGAAAAUGUUGCUUGAAG
bmo-miR-701			bmo-miR-701	UUAGCUGCUGAAAUAGAUGG
bmo-miR-705			bmo-miR-705	GGUGGGUGGUGGGGUGGGC
bmo-miR-736			bmo-miR-736	UAAGACUAACAAAAAGUUUU
bmo-miR-758			bmo-miR-758	UUUGCGACCUGGUCCACU
bmo-miR-768			bmo-miR-768	GAGGAUGAAAUUAUCGAGCUAC
bmo-miR-894	bmo-miR-894	GAUCACGUCGGGGUCACCA
	bmo-miR-894a	GUUCAAAUCACGUCGGGGUCACCA
bmo-miR-925			bmo-miR-925	AGGGAUUCGGUUUUGUAACAUUCGC
bmo-miR-927			bmo-miR-927	UUUAGAAUUCCUACGCUUUACC
bmo-miR-929			bmo-miR-929	AUUGACUCUAGUAGGGAGUCC
bmo-miR-930			bmo-miR-930	CAGGUAAAGAUCUGGUUCCAGA
bmo-miR-932			bmo-miR-932	UCAAUUCCGUAGUGCAUUGCAG
bmo-miR-1014			bmo-miR-1014	AAAAUGCAUUUUCAUUUGCA
bmo-miR-1920			bmo-miR-1920	GCGUGCGCGUAGCGAGUUC
bmo-miR-1921			bmo-miR-1921	UGAGAUUCAGCCUUGCGCCAGGU
bmo-miR-1922			bmo-miR-1922	GUUCGUCGUGGAUUUAAGA
bmo-miR-1923			bmo-miR-1923	UAAUCGCGUACCGUUGCAUAGCCGUGGC
bmo-miR-1924			bmo-miR-1924	UGAUGUCCGCGGAGGUGUAGUG
bmo-miR-1925			bmo-miR-1925	UUUUCAACAUGGUAUGGAC
bmo-miR-1926			bmo-miR-1926	AGGAAUUCUAAAGCAAAAAGG
bmo-miR-2007			bmo-miR-2007	UAAAAACGUGCGUUGGCCG
bmo-miR-2008			bmo-miR-2008	CGGCGAGAGGGACGCUCCUUAGAGUCG, AGGGACGCUCCUUAGAGUCGGGUU, GCGAGAGGGACGCUCCUUAGA
bmo-miR-2009			bmo-miR-2009	GACCCGAAAGAUGGUGA
			bmo-miR-2009*	GAUGGAGGAUCGUAGCA
bmo-miR-2010			bmo-miR-2010	CACCACGGAAACACAAUAAUUG
bmo-miR-iab-4			bmo-miR-iab-4-3p	CGGUAUACCUUCAGUAUACGUAAC (CGGUAUACCUUCAGUAUACGUAAC)
			bmo-miR-iab-4-5p	ACGUAUACUGAAUGUAUCCUGA
Black: found in one	Red: only found by ZY			Black: Computational prediction		Black: Computational prediction & Microarray
Blue: found in two				Blue: Direct cloning identifying		Green: Plausible miRNA (Microarray only)
Red: found in all three						Red: The one novel small RNA

## Sheet: miRNAs 汇总
Only found by ZY	Only found by YJ	Only found by ZYZ	ZY & YJ	ZY & ZYZ	YJ & ZYZ	Found by All Three
Num: 293	85	29	24	14	5	20
bmo-let-7e	bmo-miR-9a	bmo-let-7a	bmo-let-7	bmo-bantam	bmo-miR-10	bmo-miR-1
bmo-let-7f	bmo-miR-9b	bmo-let-7a*	bmo-miR-2	bmo-let-7b	bmo-miR-31	bmo-miR-7
bmo-let-7h	bmo-miR-13	bmo-let-7c	bmo-miR-9c	bmo-let-7d	bmo-miR-46	bmo-miR-8
bmo-miR-2a	bmo-miR-33a	bmo-miR-1*	bmo-miR-12	bmo-miR-2b	bmo-miR-71	bmo-miR-14
bmo-miR-2c	bmo-miR-33b-1	bmo-miR-2a-1	bmo-miR-41	bmo-miR-13b	bmo-miR-263a	bmo-miR-34
bmo-miR-5	bmo-miR-33b-2	bmo-miR-2a-1*	bmo-miR-72	bmo-miR-183		bmo-miR-79
bmo-miR-6	bmo-miR-71*	bmo-miR-2a-2	bmo-miR-77	bmo-miR-187		bmo-miR-87
bmo-miR-10a	bmo-miR-92	bmo-miR-8*	bmo-miR-83	bmo-miR-206		bmo-miR-100
bmo-miR-10c	bmo-miR-263a*	bmo-miR-9	bmo-miR-124	bmo-miR-214		bmo-miR-133
bmo-miR-13c	bmo-miR-276	bmo-miR-9*	bmo-miR-137	bmo-miR-228		bmo-miR-184
bmo-miR-15	bmo-miR-282*	bmo-miR-10*	bmo-miR-138	bmo-miR-243		bmo-miR-210
bmo-miR-16	bmo-miR-297a	bmo-miR-13a*	bmo-miR-144	bmo-miR-252		bmo-miR-263b
bmo-miR-17	bmo-miR-297b	bmo-miR-23	bmo-miR-190	bmo-miR-276a		bmo-miR-275
bmo-miR-19	bmo-miR-297c	bmo-miR-26	bmo-miR-198	bmo-miR-289		bmo-miR-277
bmo-miR-20	bmo-miR-324-3p	bmo-miR-46*	bmo-miR-224			bmo-miR-279
bmo-miR-21	bmo-miR-384	bmo-miR-58	bmo-miR-239			bmo-miR-282
bmo-miR-24	bmo-miR-409	bmo-miR-81	bmo-miR-261			bmo-miR-283
bmo-miR-27	bmo-miR-412	bmo-miR-100-like	bmo-miR-278			bmo-miR-305
bmo-miR-33	bmo-miR-450	bmo-miR-263b*	bmo-miR-281			bmo-miR-307
bmo-miR-35	bmo-miR-466a	bmo-miR-276a*	bmo-miR-285			bmo-miR-317
bmo-miR-36	bmo-miR-466b	bmo-miR-276b	bmo-miR-288
bmo-miR-37	bmo-miR-466c	bmo-miR-279*	bmo-miR-291
bmo-miR-48	bmo-miR-466d-1	bmo-miR-281a	bmo-miR-306
bmo-miR-49	bmo-miR-466d-2	bmo-miR-281a*	bmo-miR-341
bmo-miR-50	bmo-miR-466d-3	bmo-miR-281b*
bmo-miR-51	bmo-miR-466e-1	bmo-miR-305*
bmo-miR-52	bmo-miR-466e-10	bmo-miR-489
bmo-miR-53	bmo-miR-466e-11	bmo-miR-608
bmo-miR-55	bmo-miR-466e-12	bmo-miR-638
bmo-miR-56	bmo-miR-466e-13
bmo-miR-57	bmo-miR-466e-14
bmo-miR-59	bmo-miR-466e-15
bmo-miR-60	bmo-miR-466e-16
bmo-miR-61	bmo-miR-466e-2
bmo-miR-62	bmo-miR-466e-3
bmo-miR-63	bmo-miR-466e-4
bmo-miR-64	bmo-miR-466e-5
bmo-miR-65	bmo-miR-466e-6
bmo-miR-66	bmo-miR-466e-7
bmo-miR-67	bmo-miR-466e-8
bmo-miR-68	bmo-miR-466e-9
bmo-miR-69	bmo-miR-466f-1
bmo-miR-70	bmo-miR-466f-2
bmo-miR-71a	bmo-miR-548
bmo-miR-71c	bmo-miR-558-1
bmo-miR-73	bmo-miR-558-2
bmo-miR-74	bmo-miR-566
bmo-miR-75	bmo-miR-574-1
bmo-miR-76	bmo-miR-574-2
bmo-miR-79a	bmo-miR-580
bmo-miR-82	bmo-miR-581
bmo-miR-84	bmo-miR-599
bmo-miR-85	bmo-miR-606
bmo-miR-86	bmo-miR-620
bmo-miR-88	bmo-miR-646
bmo-miR-89	bmo-miR-669-1
bmo-miR-90	bmo-miR-669-2
bmo-miR-91	bmo-miR-684
bmo-miR-92a	bmo-miR-685
bmo-miR-92b	bmo-miR-694
bmo-miR-101	bmo-miR-701
bmo-miR-102	bmo-miR-705
bmo-miR-103	bmo-miR-736
bmo-miR-104	bmo-miR-758
bmo-miR-105	bmo-miR-768
bmo-miR-106	bmo-miR-925
bmo-miR-107	bmo-miR-927
bmo-miR-108	bmo-miR-929
bmo-miR-109	bmo-miR-930
bmo-miR-110	bmo-miR-932
bmo-miR-111	bmo-miR-1014
bmo-miR-112	bmo-miR-1920
bmo-miR-113	bmo-miR-1921
bmo-miR-114	bmo-miR-1922
bmo-miR-115	bmo-miR-1923
bmo-miR-116	bmo-miR-1924
bmo-miR-117	bmo-miR-1925
bmo-miR-118	bmo-miR-1926
bmo-miR-119	bmo-miR-2007
bmo-miR-120	bmo-miR-2008
bmo-miR-121	bmo-miR-2009
bmo-miR-122	bmo-miR-2009*
bmo-miR-123	bmo-miR-2010
bmo-miR-125	bmo-miR-iab-4-3p
bmo-miR-126	bmo-miR-iab-4-5p
bmo-miR-127
bmo-miR-128
bmo-miR-129
bmo-miR-130
bmo-miR-131
bmo-miR-132
bmo-miR-134
bmo-miR-135
bmo-miR-136
bmo-miR-139
bmo-miR-140
bmo-miR-141
bmo-miR-142
bmo-miR-143
bmo-miR-145
bmo-miR-146
bmo-miR-147
bmo-miR-148
bmo-miR-149
bmo-miR-150
bmo-miR-151
bmo-miR-152
bmo-miR-153
bmo-miR-154
bmo-miR-155
bmo-miR-156
bmo-miR-157
bmo-miR-158
bmo-miR-159
bmo-miR-160
bmo-miR-161
bmo-miR-162
bmo-miR-163
bmo-miR-164
bmo-miR-165
bmo-miR-166
bmo-miR-167
bmo-miR-168
bmo-miR-169
bmo-miR-170
bmo-miR-171
bmo-miR-172
bmo-miR-173
bmo-miR-174
bmo-miR-175
bmo-miR-176
bmo-miR-177
bmo-miR-178
bmo-miR-179
bmo-miR-180
bmo-miR-181
bmo-miR-182
bmo-miR-185
bmo-miR-186
bmo-miR-188
bmo-miR-189
bmo-miR-191
bmo-miR-192
bmo-miR-193
bmo-miR-194
bmo-miR-195
bmo-miR-196
bmo-miR-197
bmo-miR-199
bmo-miR-200b*
bmo-miR-201
bmo-miR-202
bmo-miR-203
bmo-miR-204
bmo-miR-205
bmo-miR-207
bmo-miR-208
bmo-miR-209
bmo-miR-211
bmo-miR-212
bmo-miR-213
bmo-miR-215
bmo-miR-216
bmo-miR-217
bmo-miR-218
bmo-miR-219
bmo-miR-220
bmo-miR-221
bmo-miR-222
bmo-miR-223
bmo-miR-225
bmo-miR-226
bmo-miR-227
bmo-miR-229
bmo-miR-230
bmo-miR-231
bmo-miR-232
bmo-miR-233
bmo-miR-234
bmo-miR-235
bmo-miR-236
bmo-miR-237
bmo-miR-238
bmo-miR-240
bmo-miR-241
bmo-miR-242
bmo-miR-244
bmo-miR-245
bmo-miR-246
bmo-miR-247
bmo-miR-248
bmo-miR-249
bmo-miR-250
bmo-miR-251
bmo-miR-252a
bmo-miR-253
bmo-miR-254
bmo-miR-255
bmo-miR-256
bmo-miR-257
bmo-miR-258
bmo-miR-259
bmo-miR-260
bmo-miR-262
bmo-miR-264
bmo-miR-265
bmo-miR-266
bmo-miR-267
bmo-miR-269
bmo-miR-270
bmo-miR-271
bmo-miR-272
bmo-miR-273
bmo-miR-274
bmo-miR-278a
bmo-miR-280
bmo-miR-281-1*
bmo-miR-281-2*
bmo-miR-286
bmo-miR-287
bmo-miR-290
bmo-miR-292
bmo-miR-293
bmo-miR-294
bmo-miR-295
bmo-miR-296
bmo-miR-297
bmo-miR-298
bmo-miR-299
bmo-miR-300
bmo-miR-301
bmo-miR-302
bmo-miR-303
bmo-miR-304
bmo-miR-308
bmo-miR-309
bmo-miR-310
bmo-miR-311
bmo-miR-312
bmo-miR-313
bmo-miR-314
bmo-miR-315
bmo-miR-316
bmo-miR-318
bmo-miR-319
bmo-miR-320
bmo-miR-321
bmo-miR-322
bmo-miR-323
bmo-miR-324
bmo-miR-325
bmo-miR-326
bmo-miR-327
bmo-miR-328
bmo-miR-329
bmo-miR-330
bmo-miR-331
bmo-miR-332
bmo-miR-333
bmo-miR-334
bmo-miR-335
bmo-miR-336
bmo-miR-337
bmo-miR-338
bmo-miR-339
bmo-miR-340
bmo-miR-342
bmo-miR-343
bmo-miR-344
bmo-miR-345
bmo-miR-346
bmo-miR-347
bmo-miR-348
bmo-miR-349
bmo-miR-350
bmo-miR-351
bmo-miR-352
bmo-miR-353
bmo-miR-354
bmo-miR-355
bmo-miR-356
bmo-miR-357
bmo-miR-358
bmo-miR-359
bmo-miR-360
bmo-miR-361
bmo-miR-362
bmo-miR-363
bmo-miR-364
bmo-miR-365
bmo-miR-366
bmo-miR-894
bmo-miR-894a

## Sheet: family 汇总
Specific in Yong, et al	Specific in Yu, et al	Common
bmo-miR-5	bmo-miR-384	bmo-miR-12
bmo-miR-6	bmo-miR-409	bmo-miR-33
bmo-miR-15	bmo-miR-412	bmo-miR-41
bmo-miR-16	bmo-miR-450	bmo-miR-72
bmo-miR-17	bmo-miR-466	bmo-miR-77
bmo-miR-19	bmo-miR-548	bmo-miR-83
bmo-miR-20	bmo-miR-558	bmo-miR-92
bmo-miR-21	bmo-miR-566	bmo-miR-124
bmo-miR-24	bmo-miR-574	bmo-miR-137
bmo-miR-27	bmo-miR-580	bmo-miR-138
bmo-miR-35	bmo-miR-581	bmo-miR-144
bmo-miR-36	bmo-miR-599	bmo-miR-190
bmo-miR-37	bmo-miR-606	bmo-miR-198
bmo-miR-48	bmo-miR-620	bmo-miR-224
bmo-miR-49	bmo-miR-646	bmo-miR-239
bmo-miR-50	bmo-miR-669	bmo-miR-261
bmo-miR-51	bmo-miR-684	bmo-miR-278
bmo-miR-52	bmo-miR-685	bmo-miR-285
bmo-miR-53	bmo-miR-694	bmo-miR-288
bmo-miR-55	bmo-miR-701	bmo-miR-291
bmo-miR-56	bmo-miR-705	bmo-miR-297
bmo-miR-57	bmo-miR-736	bmo-miR-306
bmo-miR-59	bmo-miR-758	bmo-miR-324
bmo-miR-60	bmo-miR-768	bmo-miR-341
bmo-miR-61	bmo-miR-925	bmo-let-7
bmo-miR-62	bmo-miR-927	bmo-miR-1
bmo-miR-63	bmo-miR-929	bmo-miR-2
bmo-miR-64	bmo-miR-930	bmo-miR-7
bmo-miR-65	bmo-miR-932	bmo-miR-8
bmo-miR-66	bmo-miR-1014	bmo-miR-9
bmo-miR-67	bmo-miR-1920	bmo-miR-10
bmo-miR-68	bmo-miR-1921	bmo-miR-13
bmo-miR-69	bmo-miR-1922	bmo-miR-14
bmo-miR-70	bmo-miR-1923	bmo-miR-34
bmo-miR-73	bmo-miR-1924	bmo-miR-71
bmo-miR-74	bmo-miR-1925	bmo-miR-79
bmo-miR-75	bmo-miR-1926	bmo-miR-87
bmo-miR-76	bmo-miR-2007	bmo-miR-100
bmo-miR-82	bmo-miR-2008	bmo-miR-133
bmo-miR-84	bmo-miR-2009	bmo-miR-184
bmo-miR-85	bmo-miR-2010	bmo-miR-210
bmo-miR-86	bmo-miR-iab-4	bmo-miR-263
bmo-miR-88		bmo-miR-275
bmo-miR-89		bmo-miR-276
bmo-miR-90		bmo-miR-277
bmo-miR-91		bmo-miR-279
bmo-miR-101		bmo-miR-281
bmo-miR-102		bmo-miR-282
bmo-miR-103		bmo-miR-283
bmo-miR-104		bmo-miR-305
bmo-miR-105		bmo-miR-307
bmo-miR-106		bmo-miR-317
bmo-miR-107
bmo-miR-108
bmo-miR-109
bmo-miR-110
bmo-miR-111
bmo-miR-112
bmo-miR-113
bmo-miR-114
bmo-miR-115
bmo-miR-116
bmo-miR-117
bmo-miR-118
bmo-miR-119
bmo-miR-120
bmo-miR-121
bmo-miR-122
bmo-miR-123
bmo-miR-125
bmo-miR-126
bmo-miR-127
bmo-miR-128
bmo-miR-129
bmo-miR-130
bmo-miR-131
bmo-miR-132
bmo-miR-134
bmo-miR-135
bmo-miR-136
bmo-miR-139
bmo-miR-140
bmo-miR-141
bmo-miR-142
bmo-miR-143
bmo-miR-145
bmo-miR-146
bmo-miR-147
bmo-miR-148
bmo-miR-149
bmo-miR-150
bmo-miR-151
bmo-miR-152
bmo-miR-153
bmo-miR-154
bmo-miR-155
bmo-miR-156
bmo-miR-157
bmo-miR-158
bmo-miR-159
bmo-miR-160
bmo-miR-161
bmo-miR-162
bmo-miR-163
bmo-miR-164
bmo-miR-165
bmo-miR-166
bmo-miR-167
bmo-miR-168
bmo-miR-169
bmo-miR-170
bmo-miR-171
bmo-miR-172
bmo-miR-173
bmo-miR-174
bmo-miR-175
bmo-miR-176
bmo-miR-177
bmo-miR-178
bmo-miR-179
bmo-miR-180
bmo-miR-181
bmo-miR-182
bmo-miR-185
bmo-miR-186
bmo-miR-188
bmo-miR-189
bmo-miR-191
bmo-miR-192
bmo-miR-193
bmo-miR-194
bmo-miR-195
bmo-miR-196
bmo-miR-197
bmo-miR-199
bmo-miR-200
bmo-miR-201
bmo-miR-202
bmo-miR-203
bmo-miR-204
bmo-miR-205
bmo-miR-207
bmo-miR-208
bmo-miR-209
bmo-miR-211
bmo-miR-212
bmo-miR-213
bmo-miR-215
bmo-miR-216
bmo-miR-217
bmo-miR-218
bmo-miR-219
bmo-miR-220
bmo-miR-221
bmo-miR-222
bmo-miR-223
bmo-miR-225
bmo-miR-226
bmo-miR-227
bmo-miR-229
bmo-miR-230
bmo-miR-231
bmo-miR-232
bmo-miR-233
bmo-miR-234
bmo-miR-235
bmo-miR-236
bmo-miR-237
bmo-miR-238
bmo-miR-240
bmo-miR-241
bmo-miR-242
bmo-miR-244
bmo-miR-245
bmo-miR-246
bmo-miR-247
bmo-miR-248
bmo-miR-249
bmo-miR-250
bmo-miR-251
bmo-miR-253
bmo-miR-254
bmo-miR-255
bmo-miR-256
bmo-miR-257
bmo-miR-258
bmo-miR-259
bmo-miR-260
bmo-miR-262
bmo-miR-264
bmo-miR-265
bmo-miR-266
bmo-miR-267
bmo-miR-269
bmo-miR-270
bmo-miR-271
bmo-miR-272
bmo-miR-273
bmo-miR-274
bmo-miR-280
bmo-miR-286
bmo-miR-287
bmo-miR-290
bmo-miR-292
bmo-miR-293
bmo-miR-294
bmo-miR-295
bmo-miR-296
bmo-miR-298
bmo-miR-299
bmo-miR-300
bmo-miR-301
bmo-miR-302
bmo-miR-303
bmo-miR-304
bmo-miR-308
bmo-miR-309
bmo-miR-310
bmo-miR-311
bmo-miR-312
bmo-miR-313
bmo-miR-314
bmo-miR-315
bmo-miR-316
bmo-miR-318
bmo-miR-319
bmo-miR-320
bmo-miR-321
bmo-miR-322
bmo-miR-323
bmo-miR-325
bmo-miR-326
bmo-miR-327
bmo-miR-328
bmo-miR-329
bmo-miR-330
bmo-miR-331
bmo-miR-332
bmo-miR-333
bmo-miR-334
bmo-miR-335
bmo-miR-336
bmo-miR-337
bmo-miR-338
bmo-miR-339
bmo-miR-340
bmo-miR-342
bmo-miR-343
bmo-miR-344
bmo-miR-345
bmo-miR-346
bmo-miR-347
bmo-miR-348
bmo-miR-349
bmo-miR-350
bmo-miR-351
bmo-miR-352
bmo-miR-353
bmo-miR-354
bmo-miR-355
bmo-miR-356
bmo-miR-357
bmo-miR-358
bmo-miR-359
bmo-miR-360
bmo-miR-361
bmo-miR-362
bmo-miR-363
bmo-miR-364
bmo-miR-365
bmo-miR-366
bmo-miR-894
bmo-bantam
bmo-miR-46
bmo-miR-58
bmo-miR-183
bmo-miR-187
bmo-miR-206
bmo-miR-214
bmo-miR-228
bmo-miR-243
bmo-miR-252
bmo-miR-289
